# Supplementary material for: Designer TALEs enable discovery of cell death-inducer genes
Source: Plant Physiol. 2024 May 9;195(4):2985–96. doi: 10.1093/plphys/kiae230 (PMC11288752; doi:10.1093/plphys/kiae230)
Supplement: kiae230_Supplementary_Data [file kiae230_supplementary_data.zip]

Archive with 4 entries (4 files):
- pp.01410.2023-s05.pdf
- PP2023RA01410DR1_Supplemental_Material.pdf
- st1.xlsx
- st2.xlsx
