# Supplementary material for: Designer TALEs enable discovery of cell death-inducer genes
Source: Plant Physiol. 2024 May 9;195(4):2985–96. doi: 10.1093/plphys/kiae230 (PMC11288752; doi:10.1093/plphys/kiae230)
Supplement: kiae230_Supplementary_Data [file kiae230_supplementary_data.zip › st1.xlsx]

## Sheet: dTal26-activated selected genes
Supplementary Table S1. dTal26-activated genes. Criteria used for selection: average expression after infiltration with dTale9 lower than 2 RPKM, Log2FoldChange dTal26/dTal9 > 4, PrediTALE p-value < 10-5.
ID	log2FoldChange	p-value adj	Position	Score	Sequence	p-value	RVDs	X9.1	X9.2	X9.3	X26.1	X26.3	X26.4	Annotation
NBlab17G14150	6.69274	1.47952e-81	417	0.510036	TATTGCCTTGC	4.79556e-05	NI-NG-NG-NS-HD-HD-NG-NG-NH-NG	0.130833	0.181479	0.318381	18.7353	18.8326	20.3483	Growth-regulating factor 1
NBlab12G31070	5.53717	8.35572e-48	505	0.502513	TAATGCCTTGT	5.80546e-05	NI-NG-NG-NS-HD-HD-NG-NG-NH-NG	0.28286	0.360327	0.532641	19.58	17.1873	11.3237	E3 ubiquitin-protein ligase ATL42
NBlab18G05420	7.48604	1.70931e-41	311	0.531662	TATTTCCTTAT	2.73702e-05	NI-NG-NG-NS-HD-HD-NG-NG-NH-NG	0.117302	0.0232442	0.214089	14.543	25.3141	16.0366	Patatin-like protein 1
NBlab12G25350	6.68286	5.69254e-38	44	0.481518	TATTAACTTAT	9.78894e-05	NI-NG-NG-NS-HD-HD-NG-NG-NH-NG	0.332147	0.860689	1.30826	101.133	76.4715	46.0787	Bifunctional 3-dehydroquinate dehydratase/shikimate dehydrogenase 2C chloroplastic
NBlab06G11560	6.49186	9.84366e-38	441	0.584026	TATTCCCTTGT	6.5587e-06	NI-NG-NG-NS-HD-HD-NG-NG-NH-NG	0.273978	0.180969	0.12964	17.4783	20.424	8.86594	heparan-alpha-glucosaminide N-acetyltransferase isoform X1
NBlab12G06500	5.8819	1.26885e-34	587	0.556923	TATTGCCTTCT	1.39122e-05	NI-NG-NG-NS-HD-HD-NG-NG-NH-NG	0.128619	0.0849561	0.0652068	5.48368	4.65487	4.5483	ABSCISIC ACID-INSENSITIVE 5-like protein 1;ABSCISIC ACID-INSENSITIVE 5-like protein 3
NBlab07G12620	9.64021	8.55786e-33	354	0.602638	TATTGCCTTGT	3.85283e-06	NI-NG-NG-NS-HD-HD-NG-NG-NH-NG	0.0249773	0.0494943	0.0506515	31.981	40.0349	15.8237	NAC domain-containing protein 100
NBlab06G11670	6.97167	2.8702e-32	520	0.502906	TATAGCCTTGT	5.74808e-05	NI-NG-NG-NS-HD-HD-NG-NG-NH-NG	0.15556	0.154127	0.441645	35.246	33.3266	13.6072	Bidirectional sugar transporter SWEET16
NBlab12G27340	6.39742	1.49719e-31	461	0.602638	TATTGCCTTGT	3.85283e-06	NI-NG-NG-NS-HD-HD-NG-NG-NH-NG	0.0422601	0.0502449	0.0942693	5.125	6.13983	2.52078	NAC domain-containing protein 79;NAC domain-containing protein 100 isoform X1;NAC domain-containing protein 100
NBlab12G02770	7.18924	1.4692e-28	296	0.598474	TATTACCTTGT	4.34464e-06	NI-NG-NG-NS-HD-HD-NG-NG-NH-NG	0.0911554	0.0225789	0.0924271	8.23548	12.3458	5.92999	membrane protein of ER body-like protein
NBlab02G06690	8.17166	2.02369e-25	156	0.552759	TATTACCTTCT	1.55791e-05	NI-NG-NG-NS-HD-HD-NG-NG-NH-NG	0	0.0379716	0.136008	13.9277	22.0921	7.30687	proline-rich extensin-like protein EPR1
NBlab04G00720	6.20789	2.92605e-25	462	0.510805	TATTCACTTGT	4.70226e-05	NI-NG-NG-NS-HD-HD-NG-NG-NH-NG	0.151264	0.092228	0.106182	9.74852	10.0675	3.01613	Receptor like protein 21;Receptor like protein 22;Receptor-like protein 6;Receptor-like protein 6;Receptor like protein 21;Receptor-like protein 35
NBlab04G00730	6.20789	2.92605e-25	462	0.510805	TATTCACTTGT	4.70226e-05	NI-NG-NG-NS-HD-HD-NG-NG-NH-NG	0.151264	0.092228	0.106182	9.74852	10.0675	3.01613	Receptor like protein 21;Receptor like protein 22;Receptor-like protein 6;;Receptor-like protein 6;;Receptor like protein 21;Receptor-like protein 35
NBlab16G18950	6.42797	4.13578e-24	417	0.555406	TATTACCTTTT	1.44988e-05	NI-NG-NG-NS-HD-HD-NG-NG-NH-NG	0.0569555	0.0564307	0.1617	6.76839	10.6082	3.20354	L1-EN and RT_nLTR_like domain-containing protein
NBlab01G09060	7.07485	2.91794e-21	430	0.498742	TATAACCTTGT	6.38421e-05	NI-NG-NG-NS-HD-HD-NG-NG-NH-NG	0	0.070905	0.0362814	5.71484	4.85957	2.13676	Putative phospholipid:diacylglycerol acyltransferase 2
NBlab10G09690	7.50975	9.91331e-18	375	0.484294	TATACCCTTGT	9.14395e-05	NI-NG-NG-NS-HD-HD-NG-NG-NH-NG	0.067812	0	0.0229194	4.77271	6.62884	3.23504	Sugar carrier protein C
NBlab08G15900	6.72419	2.82531e-16	317	0.481518	TATTAACTTAT	9.78894e-05	NI-NG-NG-NS-HD-HD-NG-NG-NH-NG	0	0.0529763	0.0361433	2.67768	3.85025	1.78377	Probable rhamnogalacturonate lyase B
NBlab14G05250	9.24155	3.2855e-15	148	0.482185	TATTAACTTTT	9.6302e-05	NI-NG-NG-NS-HD-HD-NG-NG-NH-NG	0.0542622	0	0.0550192	27.5413	18.889	11.8389	vegetative cell wall protein gp1-like
NBlab15G25360	10.5586	6.45967e-15	353	0.575397	TATTTCCTTGT	8.35731e-06	NI-NG-NG-NS-HD-HD-NG-NG-NH-NG	0	0	0	14.2281	11.8142	5.43147	Probable E3 ubiquitin-protein ligase XERICO
NBlab10G09730	9.97032	3.77908e-14	406	0.484294	TATACCCTTGT	9.14395e-05	NI-NG-NG-NS-HD-HD-NG-NG-NH-NG	0	0	0	3.65448	4.24043	2.38805	Sugar carrier protein C
NBlab19G06970	5.2372	1.84306e-13	133	0.532329	TATTTCCTTTT	2.68937e-05	NI-NG-NG-NS-HD-HD-NG-NG-NH-NG	0.0597466	0.14799	0.0302901	2.95163	3.34375	1.70418	Transcription factor TCP4;Transcription factor TCP10
NBlab19G06980	5.2372	1.84306e-13	133	0.532329	TATTTCCTTTT	2.68937e-05	NI-NG-NG-NS-HD-HD-NG-NG-NH-NG	0.0597466	0.14799	0.0302901	2.95163	3.34375	1.70418	Transcription factor TCP4;Transcription factor TCP10
NBlab11G18460	8.3364	3.65252e-13	527	0.505872	TATTACCTTGC	5.33202e-05	NI-NG-NG-NS-HD-HD-NG-NG-NH-NG	0	0.0399329	0.0408665	9.4374	7.985	5.72792	1-Cys peroxiredoxin PER1
NBlab01G00050	9.71201	5.06246e-13	7	0.503042	TATCACCTTGT	5.72843e-05	NI-NG-NG-NS-HD-HD-NG-NG-NH-NG	0	0	0.0488984	6.78839	16.4098	15.638	Peroxidase 40
NBlab06G02320	9.25798	8.89715e-13	412	0.488594	TATCCCCTTGT	8.2232e-05	NI-NG-NG-NS-HD-HD-NG-NG-NH-NG	0	0	0.0385563	6.38199	8.85306	7.04058	Salicylic acid-binding protein 2
NBlab04G26950	9.84903	2.88554e-12	325	0.492569	TATTGCCTTGG	7.45027e-05	NI-NG-NG-NS-HD-HD-NG-NG-NH-NG	0	0	0	9.70405	2.81081	4.00666	Transcription repressor MYB5
NBlab11G00770	9.7759	2.34688e-11	325	0.491143	CATTACCTTAT	7.71929e-05	NI-NG-NG-NS-HD-HD-NG-NG-NH-NG	0	0	0	8.63386	7.14004	1.7711	Bifunctional monodehydroascorbate reductase and carbonic anhydrase nectarin-3
NBlab18G11640	5.04506	5.51252e-10	3	0.489305	AATTACCTTGT	8.07957e-05	NI-NG-NG-NS-HD-HD-NG-NG-NH-NG	0.151611	0.0500713	0.051242	2.87285	2.7152	1.87141	Stigma-specific STIG1-like protein 1
NBlab07G09180	7.89777	1.10763e-09	335	0.534878	CATTACCTTGT	2.51437e-05	NI-NG-NG-NS-HD-HD-NG-NG-NH-NG	0	0.0447915	0.0458387	9.54543	7.28667	2.12653	Bifunctional monodehydroascorbate reductase and carbonic anhydrase nectarin-3
NBlab04G01530	7.919	5.14015e-09	352	0.502513	TAATGCCTTGT	5.80546e-05	NI-NG-NG-NS-HD-HD-NG-NG-NH-NG	0.0260792	0	0	1.65901	2.74393	1.61825	E3 ubiquitin-protein ligase ATL42
NBlab08G17750	7.58034	3.7895e-08	6	0.532329	TATTTCCTTTT	2.68937e-05	NI-NG-NG-NS-HD-HD-NG-NG-NH-NG	0	0	0.0236172	1.29256	1.95535	1.00239	Metal tolerance protein 10
NBlab16G06080	7.68223	4.28591e-08	64	0.489305	AATTACCTTGT	8.07957e-05	NI-NG-NG-NS-HD-HD-NG-NG-NH-NG	0	0	0	2.39686	1.98216	1.21848	MADS-box protein JOINTLESS
NBlab08G23840	6.73949	8.80606e-08	400	0.540958	TATTCCCTTTT	2.13945e-05	NI-NG-NG-NS-HD-HD-NG-NG-NH-NG	0	0	0.0591313	2.8021	1.01177	1.75097	Transcription factor HEC2
NBlab18G17430	5.42575	2.75441e-06	411	0.575397	TATTTCCTTGT	8.35731e-06	NI-NG-NG-NS-HD-HD-NG-NG-NH-NG	0.178148	0	0	1.68786	3.65573	1.48579	Snakin-2
p-value adj: FDR adjusted p-value
Position: Position of predicted effector-binding-site in promoter (600nt upstream and 200nt downstream of transcriptional start site:TSS). TSS is in position 200.
Score: according to PrediTALE
Sequence: predicted effector-binding-site
p-value: according to PrediTALE
X9.1 to X9.3: Read per kilobase per million reads (RPKM) values of the three replicates in Nicotiana leaves infiltrated with dTal9
X26.1 to X26.4: Read per kilobase per million reads (RPKM) values of the three replicates in Nicotiana leaves infiltrated with dTal26

## Sheet: dTal26_PrediTALE output
# Seq-ID	Position	Strand	Score	Sequence	Approx. p-value	RVDs	TALE
NBlab01G27450	136	+	0.602638	TATTGCCTTGT	3.85283e-06	NI-NG-NG-NS-HD-HD-NG-NG-NH-NG	26TALE
NBlab03G04520	108	+	0.602638	TATTGCCTTGT	3.85283e-06	NI-NG-NG-NS-HD-HD-NG-NG-NH-NG	26TALE
NBlab07G12620	354	+	0.602638	TATTGCCTTGT	3.85283e-06	NI-NG-NG-NS-HD-HD-NG-NG-NH-NG	26TALE
NBlab09G07810	568	+	0.602638	TATTGCCTTGT	3.85283e-06	NI-NG-NG-NS-HD-HD-NG-NG-NH-NG	26TALE
NBlab09G15570	496	+	0.602638	TATTGCCTTGT	3.85283e-06	NI-NG-NG-NS-HD-HD-NG-NG-NH-NG	26TALE
NBlab12G27340	461	+	0.602638	TATTGCCTTGT	3.85283e-06	NI-NG-NG-NS-HD-HD-NG-NG-NH-NG	26TALE
NBlab14G03040	4	+	0.602638	TATTGCCTTGT	3.85283e-06	NI-NG-NG-NS-HD-HD-NG-NG-NH-NG	26TALE
NBlab15G03850	114	+	0.602638	TATTGCCTTGT	3.85283e-06	NI-NG-NG-NS-HD-HD-NG-NG-NH-NG	26TALE
NBlab16G15920	481	+	0.602638	TATTGCCTTGT	3.85283e-06	NI-NG-NG-NS-HD-HD-NG-NG-NH-NG	26TALE
NBlab16G21680	522	+	0.602638	TATTGCCTTGT	3.85283e-06	NI-NG-NG-NS-HD-HD-NG-NG-NH-NG	26TALE
NBlab18G12660	514	+	0.602638	TATTGCCTTGT	3.85283e-06	NI-NG-NG-NS-HD-HD-NG-NG-NH-NG	26TALE
NBlab05G23410	492	+	0.598474	TATTACCTTGT	4.34464e-06	NI-NG-NG-NS-HD-HD-NG-NG-NH-NG	26TALE
NBlab08G03010	34	+	0.598474	TATTACCTTGT	4.34464e-06	NI-NG-NG-NS-HD-HD-NG-NG-NH-NG	26TALE
NBlab10G02110	71	+	0.598474	TATTACCTTGT	4.34464e-06	NI-NG-NG-NS-HD-HD-NG-NG-NH-NG	26TALE
NBlab12G02770	296	+	0.598474	TATTACCTTGT	4.34464e-06	NI-NG-NG-NS-HD-HD-NG-NG-NH-NG	26TALE
NBlab15G22880	503	+	0.598474	TATTACCTTGT	4.34464e-06	NI-NG-NG-NS-HD-HD-NG-NG-NH-NG	26TALE
NBlab16G12310	111	+	0.598474	TATTACCTTGT	4.34464e-06	NI-NG-NG-NS-HD-HD-NG-NG-NH-NG	26TALE
NBlab19G11130	364	+	0.598474	TATTACCTTGT	4.34464e-06	NI-NG-NG-NS-HD-HD-NG-NG-NH-NG	26TALE
NBlab06G18610	447	-	0.590655	TATTGCCTTGT	5.4345e-06	NI-NG-NG-NS-HD-HD-NG-NG-NH-NG	26TALE
NBlab09G24910	279	-	0.590655	TATTGCCTTGT	5.4345e-06	NI-NG-NG-NS-HD-HD-NG-NG-NH-NG	26TALE
NBlab10G21060	276	-	0.590655	TATTGCCTTGT	5.4345e-06	NI-NG-NG-NS-HD-HD-NG-NG-NH-NG	26TALE
NBlab12G05160	233	-	0.590655	TATTGCCTTGT	5.4345e-06	NI-NG-NG-NS-HD-HD-NG-NG-NH-NG	26TALE
NBlab17G07660	25	-	0.590655	TATTGCCTTGT	5.4345e-06	NI-NG-NG-NS-HD-HD-NG-NG-NH-NG	26TALE
NBlab01G17930	368	-	0.586491	TATTACCTTGT	6.117e-06	NI-NG-NG-NS-HD-HD-NG-NG-NH-NG	26TALE
NBlab02G12350	346	-	0.586491	TATTACCTTGT	6.117e-06	NI-NG-NG-NS-HD-HD-NG-NG-NH-NG	26TALE
NBlab02G13130	93	-	0.586491	TATTACCTTGT	6.117e-06	NI-NG-NG-NS-HD-HD-NG-NG-NH-NG	26TALE
NBlab02G19000	505	-	0.586491	TATTACCTTGT	6.117e-06	NI-NG-NG-NS-HD-HD-NG-NG-NH-NG	26TALE
NBlab03G14520	513	-	0.586491	TATTACCTTGT	6.117e-06	NI-NG-NG-NS-HD-HD-NG-NG-NH-NG	26TALE
NBlab04G14510	491	-	0.586491	TATTACCTTGT	6.117e-06	NI-NG-NG-NS-HD-HD-NG-NG-NH-NG	26TALE
NBlab06G04520	404	-	0.586491	TATTACCTTGT	6.117e-06	NI-NG-NG-NS-HD-HD-NG-NG-NH-NG	26TALE
NBlab06G20500	362	-	0.586491	TATTACCTTGT	6.117e-06	NI-NG-NG-NS-HD-HD-NG-NG-NH-NG	26TALE
NBlab07G06680	423	-	0.586491	TATTACCTTGT	6.117e-06	NI-NG-NG-NS-HD-HD-NG-NG-NH-NG	26TALE
NBlab07G24130	395	-	0.586491	TATTACCTTGT	6.117e-06	NI-NG-NG-NS-HD-HD-NG-NG-NH-NG	26TALE
NBlab10G13800	355	-	0.586491	TATTACCTTGT	6.117e-06	NI-NG-NG-NS-HD-HD-NG-NG-NH-NG	26TALE
NBlab11G11380	466	-	0.586491	TATTACCTTGT	6.117e-06	NI-NG-NG-NS-HD-HD-NG-NG-NH-NG	26TALE
NBlab11G15770	246	-	0.586491	TATTACCTTGT	6.117e-06	NI-NG-NG-NS-HD-HD-NG-NG-NH-NG	26TALE
NBlab13G26670	490	-	0.586491	TATTACCTTGT	6.117e-06	NI-NG-NG-NS-HD-HD-NG-NG-NH-NG	26TALE
NBlab15G09300	263	-	0.586491	TATTACCTTGT	6.117e-06	NI-NG-NG-NS-HD-HD-NG-NG-NH-NG	26TALE
NBlab15G25830	145	-	0.586491	TATTACCTTGT	6.117e-06	NI-NG-NG-NS-HD-HD-NG-NG-NH-NG	26TALE
NBlab17G07260	503	-	0.586491	TATTACCTTGT	6.117e-06	NI-NG-NG-NS-HD-HD-NG-NG-NH-NG	26TALE
NBlab17G15210	485	-	0.586491	TATTACCTTGT	6.117e-06	NI-NG-NG-NS-HD-HD-NG-NG-NH-NG	26TALE
NBlab01G13660	306	+	0.584026	TATTCCCTTGT	6.5587e-06	NI-NG-NG-NS-HD-HD-NG-NG-NH-NG	26TALE
NBlab01G19740	367	+	0.584026	TATTCCCTTGT	6.5587e-06	NI-NG-NG-NS-HD-HD-NG-NG-NH-NG	26TALE
NBlab01G30650	48	+	0.584026	TATTCCCTTGT	6.5587e-06	NI-NG-NG-NS-HD-HD-NG-NG-NH-NG	26TALE
NBlab02G08200	430	+	0.584026	TATTCCCTTGT	6.5587e-06	NI-NG-NG-NS-HD-HD-NG-NG-NH-NG	26TALE
NBlab06G11560	441	+	0.584026	TATTCCCTTGT	6.5587e-06	NI-NG-NG-NS-HD-HD-NG-NG-NH-NG	26TALE
NBlab08G07530	446	+	0.584026	TATTCCCTTGT	6.5587e-06	NI-NG-NG-NS-HD-HD-NG-NG-NH-NG	26TALE
NBlab09G05620	83	+	0.584026	TATTCCCTTGT	6.5587e-06	NI-NG-NG-NS-HD-HD-NG-NG-NH-NG	26TALE
NBlab09G18460	465	+	0.584026	TATTCCCTTGT	6.5587e-06	NI-NG-NG-NS-HD-HD-NG-NG-NH-NG	26TALE
NBlab09G25870	398	+	0.584026	TATTCCCTTGT	6.5587e-06	NI-NG-NG-NS-HD-HD-NG-NG-NH-NG	26TALE
NBlab13G09140	12	+	0.584026	TATTCCCTTGT	6.5587e-06	NI-NG-NG-NS-HD-HD-NG-NG-NH-NG	26TALE
NBlab13G28200	150	+	0.584026	TATTCCCTTGT	6.5587e-06	NI-NG-NG-NS-HD-HD-NG-NG-NH-NG	26TALE
NBlab14G21730	324	+	0.584026	TATTCCCTTGT	6.5587e-06	NI-NG-NG-NS-HD-HD-NG-NG-NH-NG	26TALE
NBlab14G24850	474	+	0.584026	TATTCCCTTGT	6.5587e-06	NI-NG-NG-NS-HD-HD-NG-NG-NH-NG	26TALE
NBlab15G03740	299	+	0.584026	TATTCCCTTGT	6.5587e-06	NI-NG-NG-NS-HD-HD-NG-NG-NH-NG	26TALE
NBlab17G13420	49	+	0.584026	TATTCCCTTGT	6.5587e-06	NI-NG-NG-NS-HD-HD-NG-NG-NH-NG	26TALE
NBlab01G11680	576	+	0.575397	TATTTCCTTGT	8.35731e-06	NI-NG-NG-NS-HD-HD-NG-NG-NH-NG	26TALE
NBlab01G12000	562	+	0.575397	TATTTCCTTGT	8.35731e-06	NI-NG-NG-NS-HD-HD-NG-NG-NH-NG	26TALE
NBlab01G17380	460	+	0.575397	TATTTCCTTGT	8.35731e-06	NI-NG-NG-NS-HD-HD-NG-NG-NH-NG	26TALE
NBlab02G01090	339	+	0.575397	TATTTCCTTGT	8.35731e-06	NI-NG-NG-NS-HD-HD-NG-NG-NH-NG	26TALE
NBlab02G07550	128	+	0.575397	TATTTCCTTGT	8.35731e-06	NI-NG-NG-NS-HD-HD-NG-NG-NH-NG	26TALE
NBlab02G11650	429	+	0.575397	TATTTCCTTGT	8.35731e-06	NI-NG-NG-NS-HD-HD-NG-NG-NH-NG	26TALE
NBlab03G01220	582	+	0.575397	TATTTCCTTGT	8.35731e-06	NI-NG-NG-NS-HD-HD-NG-NG-NH-NG	26TALE
NBlab03G09470	351	+	0.575397	TATTTCCTTGT	8.35731e-06	NI-NG-NG-NS-HD-HD-NG-NG-NH-NG	26TALE
NBlab03G21600	549	+	0.575397	TATTTCCTTGT	8.35731e-06	NI-NG-NG-NS-HD-HD-NG-NG-NH-NG	26TALE
NBlab05G10570	188	+	0.575397	TATTTCCTTGT	8.35731e-06	NI-NG-NG-NS-HD-HD-NG-NG-NH-NG	26TALE
NBlab05G25770	58	+	0.575397	TATTTCCTTGT	8.35731e-06	NI-NG-NG-NS-HD-HD-NG-NG-NH-NG	26TALE
NBlab06G02890	222	+	0.575397	TATTTCCTTGT	8.35731e-06	NI-NG-NG-NS-HD-HD-NG-NG-NH-NG	26TALE
NBlab06G04090	508	+	0.575397	TATTTCCTTGT	8.35731e-06	NI-NG-NG-NS-HD-HD-NG-NG-NH-NG	26TALE
NBlab06G09310	254	+	0.575397	TATTTCCTTGT	8.35731e-06	NI-NG-NG-NS-HD-HD-NG-NG-NH-NG	26TALE
NBlab06G21180	30	+	0.575397	TATTTCCTTGT	8.35731e-06	NI-NG-NG-NS-HD-HD-NG-NG-NH-NG	26TALE
NBlab06G23330	170	+	0.575397	TATTTCCTTGT	8.35731e-06	NI-NG-NG-NS-HD-HD-NG-NG-NH-NG	26TALE
NBlab06G26340	300	+	0.575397	TATTTCCTTGT	8.35731e-06	NI-NG-NG-NS-HD-HD-NG-NG-NH-NG	26TALE
NBlab07G00020	548	+	0.575397	TATTTCCTTGT	8.35731e-06	NI-NG-NG-NS-HD-HD-NG-NG-NH-NG	26TALE
NBlab07G21360	433	+	0.575397	TATTTCCTTGT	8.35731e-06	NI-NG-NG-NS-HD-HD-NG-NG-NH-NG	26TALE
NBlab11G16110	222	+	0.575397	TATTTCCTTGT	8.35731e-06	NI-NG-NG-NS-HD-HD-NG-NG-NH-NG	26TALE
NBlab11G21580	257	+	0.575397	TATTTCCTTGT	8.35731e-06	NI-NG-NG-NS-HD-HD-NG-NG-NH-NG	26TALE
NBlab12G26330	555	+	0.575397	TATTTCCTTGT	8.35731e-06	NI-NG-NG-NS-HD-HD-NG-NG-NH-NG	26TALE
NBlab13G11500	282	+	0.575397	TATTTCCTTGT	8.35731e-06	NI-NG-NG-NS-HD-HD-NG-NG-NH-NG	26TALE
NBlab13G15070	91	+	0.575397	TATTTCCTTGT	8.35731e-06	NI-NG-NG-NS-HD-HD-NG-NG-NH-NG	26TALE
NBlab13G20220	239	+	0.575397	TATTTCCTTGT	8.35731e-06	NI-NG-NG-NS-HD-HD-NG-NG-NH-NG	26TALE
NBlab14G02110	145	+	0.575397	TATTTCCTTGT	8.35731e-06	NI-NG-NG-NS-HD-HD-NG-NG-NH-NG	26TALE
NBlab14G12410	392	+	0.575397	TATTTCCTTGT	8.35731e-06	NI-NG-NG-NS-HD-HD-NG-NG-NH-NG	26TALE
NBlab14G19040	39	+	0.575397	TATTTCCTTGT	8.35731e-06	NI-NG-NG-NS-HD-HD-NG-NG-NH-NG	26TALE
NBlab14G20550	332	+	0.575397	TATTTCCTTGT	8.35731e-06	NI-NG-NG-NS-HD-HD-NG-NG-NH-NG	26TALE
NBlab15G11600	171	+	0.575397	TATTTCCTTGT	8.35731e-06	NI-NG-NG-NS-HD-HD-NG-NG-NH-NG	26TALE
NBlab15G25360	353	+	0.575397	TATTTCCTTGT	8.35731e-06	NI-NG-NG-NS-HD-HD-NG-NG-NH-NG	26TALE
NBlab17G04270	303	+	0.575397	TATTTCCTTGT	8.35731e-06	NI-NG-NG-NS-HD-HD-NG-NG-NH-NG	26TALE
NBlab17G04990	160	+	0.575397	TATTTCCTTGT	8.35731e-06	NI-NG-NG-NS-HD-HD-NG-NG-NH-NG	26TALE
NBlab18G07910	70	+	0.575397	TATTTCCTTGT	8.35731e-06	NI-NG-NG-NS-HD-HD-NG-NG-NH-NG	26TALE
NBlab18G07920	70	+	0.575397	TATTTCCTTGT	8.35731e-06	NI-NG-NG-NS-HD-HD-NG-NG-NH-NG	26TALE
NBlab18G17430	411	+	0.575397	TATTTCCTTGT	8.35731e-06	NI-NG-NG-NS-HD-HD-NG-NG-NH-NG	26TALE
NBlab18G18820	417	+	0.575397	TATTTCCTTGT	8.35731e-06	NI-NG-NG-NS-HD-HD-NG-NG-NH-NG	26TALE
NBlab18G20690	424	+	0.575397	TATTTCCTTGT	8.35731e-06	NI-NG-NG-NS-HD-HD-NG-NG-NH-NG	26TALE
NBlab18G21970	439	+	0.575397	TATTTCCTTGT	8.35731e-06	NI-NG-NG-NS-HD-HD-NG-NG-NH-NG	26TALE
NBlab19G18840	398	+	0.575397	TATTTCCTTGT	8.35731e-06	NI-NG-NG-NS-HD-HD-NG-NG-NH-NG	26TALE
NBlab03G26610	148	-	0.572043	TATTCCCTTGT	9.17583e-06	NI-NG-NG-NS-HD-HD-NG-NG-NH-NG	26TALE
NBlab05G02790	496	-	0.572043	TATTCCCTTGT	9.17583e-06	NI-NG-NG-NS-HD-HD-NG-NG-NH-NG	26TALE
NBlab05G15600	324	-	0.572043	TATTCCCTTGT	9.17583e-06	NI-NG-NG-NS-HD-HD-NG-NG-NH-NG	26TALE
NBlab06G19040	259	-	0.572043	TATTCCCTTGT	9.17583e-06	NI-NG-NG-NS-HD-HD-NG-NG-NH-NG	26TALE
NBlab06G19050	256	-	0.572043	TATTCCCTTGT	9.17583e-06	NI-NG-NG-NS-HD-HD-NG-NG-NH-NG	26TALE
NBlab08G08390	466	-	0.572043	TATTCCCTTGT	9.17583e-06	NI-NG-NG-NS-HD-HD-NG-NG-NH-NG	26TALE
NBlab09G17160	103	-	0.572043	TATTCCCTTGT	9.17583e-06	NI-NG-NG-NS-HD-HD-NG-NG-NH-NG	26TALE
NBlab09G26120	135	-	0.572043	TATTCCCTTGT	9.17583e-06	NI-NG-NG-NS-HD-HD-NG-NG-NH-NG	26TALE
NBlab10G06600	372	-	0.572043	TATTCCCTTGT	9.17583e-06	NI-NG-NG-NS-HD-HD-NG-NG-NH-NG	26TALE
NBlab12G00920	60	-	0.572043	TATTCCCTTGT	9.17583e-06	NI-NG-NG-NS-HD-HD-NG-NG-NH-NG	26TALE
NBlab14G14030	47	-	0.572043	TATTCCCTTGT	9.17583e-06	NI-NG-NG-NS-HD-HD-NG-NG-NH-NG	26TALE
NBlab15G14240	352	-	0.572043	TATTCCCTTGT	9.17583e-06	NI-NG-NG-NS-HD-HD-NG-NG-NH-NG	26TALE
NBlab15G16390	204	-	0.572043	TATTCCCTTGT	9.17583e-06	NI-NG-NG-NS-HD-HD-NG-NG-NH-NG	26TALE
NBlab15G16390	95	-	0.572043	TATTCCCTTGT	9.17583e-06	NI-NG-NG-NS-HD-HD-NG-NG-NH-NG	26TALE
NBlab15G16390	40	-	0.572043	TATTCCCTTGT	9.17583e-06	NI-NG-NG-NS-HD-HD-NG-NG-NH-NG	26TALE
NBlab15G21390	186	-	0.572043	TATTCCCTTGT	9.17583e-06	NI-NG-NG-NS-HD-HD-NG-NG-NH-NG	26TALE
NBlab16G19060	366	-	0.572043	TATTCCCTTGT	9.17583e-06	NI-NG-NG-NS-HD-HD-NG-NG-NH-NG	26TALE
NBlab03G14490	273	-	0.563414	TATTTCCTTGT	1.16479e-05	NI-NG-NG-NS-HD-HD-NG-NG-NH-NG	26TALE
NBlab03G17570	396	-	0.563414	TATTTCCTTGT	1.16479e-05	NI-NG-NG-NS-HD-HD-NG-NG-NH-NG	26TALE
NBlab03G19230	274	-	0.563414	TATTTCCTTGT	1.16479e-05	NI-NG-NG-NS-HD-HD-NG-NG-NH-NG	26TALE
NBlab04G10910	340	-	0.563414	TATTTCCTTGT	1.16479e-05	NI-NG-NG-NS-HD-HD-NG-NG-NH-NG	26TALE
NBlab05G05880	561	-	0.563414	TATTTCCTTGT	1.16479e-05	NI-NG-NG-NS-HD-HD-NG-NG-NH-NG	26TALE
NBlab05G20790	77	-	0.563414	TATTTCCTTGT	1.16479e-05	NI-NG-NG-NS-HD-HD-NG-NG-NH-NG	26TALE
NBlab06G00730	290	-	0.563414	TATTTCCTTGT	1.16479e-05	NI-NG-NG-NS-HD-HD-NG-NG-NH-NG	26TALE
NBlab06G08070	232	-	0.563414	TATTTCCTTGT	1.16479e-05	NI-NG-NG-NS-HD-HD-NG-NG-NH-NG	26TALE
NBlab07G07140	34	-	0.563414	TATTTCCTTGT	1.16479e-05	NI-NG-NG-NS-HD-HD-NG-NG-NH-NG	26TALE
NBlab07G07490	550	-	0.563414	TATTTCCTTGT	1.16479e-05	NI-NG-NG-NS-HD-HD-NG-NG-NH-NG	26TALE
NBlab08G05680	463	-	0.563414	TATTTCCTTGT	1.16479e-05	NI-NG-NG-NS-HD-HD-NG-NG-NH-NG	26TALE
NBlab09G19060	400	-	0.563414	TATTTCCTTGT	1.16479e-05	NI-NG-NG-NS-HD-HD-NG-NG-NH-NG	26TALE
NBlab10G16360	229	-	0.563414	TATTTCCTTGT	1.16479e-05	NI-NG-NG-NS-HD-HD-NG-NG-NH-NG	26TALE
NBlab11G08900	40	-	0.563414	TATTTCCTTGT	1.16479e-05	NI-NG-NG-NS-HD-HD-NG-NG-NH-NG	26TALE
NBlab11G23680	163	-	0.563414	TATTTCCTTGT	1.16479e-05	NI-NG-NG-NS-HD-HD-NG-NG-NH-NG	26TALE
NBlab12G00920	5	-	0.563414	TATTTCCTTGT	1.16479e-05	NI-NG-NG-NS-HD-HD-NG-NG-NH-NG	26TALE
NBlab12G14240	550	-	0.563414	TATTTCCTTGT	1.16479e-05	NI-NG-NG-NS-HD-HD-NG-NG-NH-NG	26TALE
NBlab12G15320	66	-	0.563414	TATTTCCTTGT	1.16479e-05	NI-NG-NG-NS-HD-HD-NG-NG-NH-NG	26TALE
NBlab12G23500	123	-	0.563414	TATTTCCTTGT	1.16479e-05	NI-NG-NG-NS-HD-HD-NG-NG-NH-NG	26TALE
NBlab13G01470	437	-	0.563414	TATTTCCTTGT	1.16479e-05	NI-NG-NG-NS-HD-HD-NG-NG-NH-NG	26TALE
NBlab13G19140	402	-	0.563414	TATTTCCTTGT	1.16479e-05	NI-NG-NG-NS-HD-HD-NG-NG-NH-NG	26TALE
NBlab14G13810	562	-	0.563414	TATTTCCTTGT	1.16479e-05	NI-NG-NG-NS-HD-HD-NG-NG-NH-NG	26TALE
NBlab14G17280	523	-	0.563414	TATTTCCTTGT	1.16479e-05	NI-NG-NG-NS-HD-HD-NG-NG-NH-NG	26TALE
NBlab14G20690	25	-	0.563414	TATTTCCTTGT	1.16479e-05	NI-NG-NG-NS-HD-HD-NG-NG-NH-NG	26TALE
NBlab15G02970	112	-	0.563414	TATTTCCTTGT	1.16479e-05	NI-NG-NG-NS-HD-HD-NG-NG-NH-NG	26TALE
NBlab18G13760	197	-	0.563414	TATTTCCTTGT	1.16479e-05	NI-NG-NG-NS-HD-HD-NG-NG-NH-NG	26TALE
NBlab18G17270	362	-	0.563414	TATTTCCTTGT	1.16479e-05	NI-NG-NG-NS-HD-HD-NG-NG-NH-NG	26TALE
NBlab18G17880	486	-	0.563414	TATTTCCTTGT	1.16479e-05	NI-NG-NG-NS-HD-HD-NG-NG-NH-NG	26TALE
NBlab18G19020	421	-	0.563414	TATTTCCTTGT	1.16479e-05	NI-NG-NG-NS-HD-HD-NG-NG-NH-NG	26TALE
NBlab19G05200	482	-	0.563414	TATTTCCTTGT	1.16479e-05	NI-NG-NG-NS-HD-HD-NG-NG-NH-NG	26TALE
NBlab19G08340	120	-	0.563414	TATTTCCTTGT	1.16479e-05	NI-NG-NG-NS-HD-HD-NG-NG-NH-NG	26TALE
NBlab19G13510	385	-	0.563414	TATTTCCTTGT	1.16479e-05	NI-NG-NG-NS-HD-HD-NG-NG-NH-NG	26TALE
NBlab19G19750	267	-	0.563414	TATTTCCTTGT	1.16479e-05	NI-NG-NG-NS-HD-HD-NG-NG-NH-NG	26TALE
NBlab01G01580	423	+	0.55957	TATTGCCTTTT	1.29423e-05	NI-NG-NG-NS-HD-HD-NG-NG-NH-NG	26TALE
NBlab03G02550	279	+	0.55957	TATTGCCTTTT	1.29423e-05	NI-NG-NG-NS-HD-HD-NG-NG-NH-NG	26TALE
NBlab03G26870	470	+	0.55957	TATTGCCTTTT	1.29423e-05	NI-NG-NG-NS-HD-HD-NG-NG-NH-NG	26TALE
NBlab06G03280	489	+	0.55957	TATTGCCTTTT	1.29423e-05	NI-NG-NG-NS-HD-HD-NG-NG-NH-NG	26TALE
NBlab07G11640	573	+	0.55957	TATTGCCTTTT	1.29423e-05	NI-NG-NG-NS-HD-HD-NG-NG-NH-NG	26TALE
NBlab09G00820	37	+	0.55957	TATTGCCTTTT	1.29423e-05	NI-NG-NG-NS-HD-HD-NG-NG-NH-NG	26TALE
NBlab09G02520	394	+	0.55957	TATTGCCTTTT	1.29423e-05	NI-NG-NG-NS-HD-HD-NG-NG-NH-NG	26TALE
NBlab09G20640	25	+	0.55957	TATTGCCTTTT	1.29423e-05	NI-NG-NG-NS-HD-HD-NG-NG-NH-NG	26TALE
NBlab09G25330	251	+	0.55957	TATTGCCTTTT	1.29423e-05	NI-NG-NG-NS-HD-HD-NG-NG-NH-NG	26TALE
NBlab11G09080	258	+	0.55957	TATTGCCTTTT	1.29423e-05	NI-NG-NG-NS-HD-HD-NG-NG-NH-NG	26TALE
NBlab12G28010	41	+	0.55957	TATTGCCTTTT	1.29423e-05	NI-NG-NG-NS-HD-HD-NG-NG-NH-NG	26TALE
NBlab13G13040	351	+	0.55957	TATTGCCTTTT	1.29423e-05	NI-NG-NG-NS-HD-HD-NG-NG-NH-NG	26TALE
NBlab14G25930	97	+	0.55957	TATTGCCTTTT	1.29423e-05	NI-NG-NG-NS-HD-HD-NG-NG-NH-NG	26TALE
NBlab16G00050	104	+	0.55957	TATTGCCTTTT	1.29423e-05	NI-NG-NG-NS-HD-HD-NG-NG-NH-NG	26TALE
NBlab16G15020	32	+	0.55957	TATTGCCTTTT	1.29423e-05	NI-NG-NG-NS-HD-HD-NG-NG-NH-NG	26TALE
NBlab16G17710	0	+	0.55957	TATTGCCTTTT	1.29423e-05	NI-NG-NG-NS-HD-HD-NG-NG-NH-NG	26TALE
NBlab16G23240	104	+	0.55957	TATTGCCTTTT	1.29423e-05	NI-NG-NG-NS-HD-HD-NG-NG-NH-NG	26TALE
NBlab17G10020	347	+	0.55957	TATTGCCTTTT	1.29423e-05	NI-NG-NG-NS-HD-HD-NG-NG-NH-NG	26TALE
NBlab17G22970	210	+	0.55957	TATTGCCTTTT	1.29423e-05	NI-NG-NG-NS-HD-HD-NG-NG-NH-NG	26TALE
NBlab18G09300	102	+	0.55957	TATTGCCTTTT	1.29423e-05	NI-NG-NG-NS-HD-HD-NG-NG-NH-NG	26TALE
NBlab18G10600	377	+	0.55957	TATTGCCTTTT	1.29423e-05	NI-NG-NG-NS-HD-HD-NG-NG-NH-NG	26TALE
NBlab18G11320	376	+	0.55957	TATTGCCTTTT	1.29423e-05	NI-NG-NG-NS-HD-HD-NG-NG-NH-NG	26TALE
NBlab18G11330	376	+	0.55957	TATTGCCTTTT	1.29423e-05	NI-NG-NG-NS-HD-HD-NG-NG-NH-NG	26TALE
NBlab18G13940	287	+	0.55957	TATTGCCTTTT	1.29423e-05	NI-NG-NG-NS-HD-HD-NG-NG-NH-NG	26TALE
NBlab19G07120	576	+	0.55957	TATTGCCTTTT	1.29423e-05	NI-NG-NG-NS-HD-HD-NG-NG-NH-NG	26TALE
NBlab01G01830	462	+	0.558904	TATTGCCTTAT	1.31804e-05	NI-NG-NG-NS-HD-HD-NG-NG-NH-NG	26TALE
NBlab03G21160	257	+	0.558904	TATTGCCTTAT	1.31804e-05	NI-NG-NG-NS-HD-HD-NG-NG-NH-NG	26TALE
NBlab06G04740	108	+	0.558904	TATTGCCTTAT	1.31804e-05	NI-NG-NG-NS-HD-HD-NG-NG-NH-NG	26TALE
NBlab07G05730	185	+	0.558904	TATTGCCTTAT	1.31804e-05	NI-NG-NG-NS-HD-HD-NG-NG-NH-NG	26TALE
NBlab13G15300	100	+	0.558904	TATTGCCTTAT	1.31804e-05	NI-NG-NG-NS-HD-HD-NG-NG-NH-NG	26TALE
NBlab14G00560	430	+	0.558904	TATTGCCTTAT	1.31804e-05	NI-NG-NG-NS-HD-HD-NG-NG-NH-NG	26TALE
NBlab14G16820	100	+	0.558904	TATTGCCTTAT	1.31804e-05	NI-NG-NG-NS-HD-HD-NG-NG-NH-NG	26TALE
NBlab15G15240	216	+	0.558904	TATTGCCTTAT	1.31804e-05	NI-NG-NG-NS-HD-HD-NG-NG-NH-NG	26TALE
NBlab16G11200	226	+	0.558904	TATTGCCTTAT	1.31804e-05	NI-NG-NG-NS-HD-HD-NG-NG-NH-NG	26TALE
NBlab02G08700	357	+	0.556923	TATTGCCTTCT	1.39122e-05	NI-NG-NG-NS-HD-HD-NG-NG-NH-NG	26TALE
NBlab05G14710	107	+	0.556923	TATTGCCTTCT	1.39122e-05	NI-NG-NG-NS-HD-HD-NG-NG-NH-NG	26TALE
NBlab06G16870	417	+	0.556923	TATTGCCTTCT	1.39122e-05	NI-NG-NG-NS-HD-HD-NG-NG-NH-NG	26TALE
NBlab12G06500	587	+	0.556923	TATTGCCTTCT	1.39122e-05	NI-NG-NG-NS-HD-HD-NG-NG-NH-NG	26TALE
NBlab16G13790	402	+	0.556923	TATTGCCTTCT	1.39122e-05	NI-NG-NG-NS-HD-HD-NG-NG-NH-NG	26TALE
NBlab17G16140	460	+	0.556923	TATTGCCTTCT	1.39122e-05	NI-NG-NG-NS-HD-HD-NG-NG-NH-NG	26TALE
NBlab01G23510	92	+	0.555406	TATTACCTTTT	1.44988e-05	NI-NG-NG-NS-HD-HD-NG-NG-NH-NG	26TALE
NBlab01G27490	406	+	0.555406	TATTACCTTTT	1.44988e-05	NI-NG-NG-NS-HD-HD-NG-NG-NH-NG	26TALE
NBlab01G30440	135	+	0.555406	TATTACCTTTT	1.44988e-05	NI-NG-NG-NS-HD-HD-NG-NG-NH-NG	26TALE
NBlab01G31440	210	+	0.555406	TATTACCTTTT	1.44988e-05	NI-NG-NG-NS-HD-HD-NG-NG-NH-NG	26TALE
NBlab01G32130	113	+	0.555406	TATTACCTTTT	1.44988e-05	NI-NG-NG-NS-HD-HD-NG-NG-NH-NG	26TALE
NBlab01G32950	141	+	0.555406	TATTACCTTTT	1.44988e-05	NI-NG-NG-NS-HD-HD-NG-NG-NH-NG	26TALE
NBlab03G13430	475	+	0.555406	TATTACCTTTT	1.44988e-05	NI-NG-NG-NS-HD-HD-NG-NG-NH-NG	26TALE
NBlab03G15170	0	+	0.555406	TATTACCTTTT	1.44988e-05	NI-NG-NG-NS-HD-HD-NG-NG-NH-NG	26TALE
NBlab03G15190	49	+	0.555406	TATTACCTTTT	1.44988e-05	NI-NG-NG-NS-HD-HD-NG-NG-NH-NG	26TALE
NBlab03G20020	490	+	0.555406	TATTACCTTTT	1.44988e-05	NI-NG-NG-NS-HD-HD-NG-NG-NH-NG	26TALE
NBlab03G22880	119	+	0.555406	TATTACCTTTT	1.44988e-05	NI-NG-NG-NS-HD-HD-NG-NG-NH-NG	26TALE
NBlab03G28360	228	+	0.555406	TATTACCTTTT	1.44988e-05	NI-NG-NG-NS-HD-HD-NG-NG-NH-NG	26TALE
NBlab04G16550	412	+	0.555406	TATTACCTTTT	1.44988e-05	NI-NG-NG-NS-HD-HD-NG-NG-NH-NG	26TALE
NBlab05G13890	487	+	0.555406	TATTACCTTTT	1.44988e-05	NI-NG-NG-NS-HD-HD-NG-NG-NH-NG	26TALE
NBlab05G18940	143	+	0.555406	TATTACCTTTT	1.44988e-05	NI-NG-NG-NS-HD-HD-NG-NG-NH-NG	26TALE
NBlab05G21860	24	+	0.555406	TATTACCTTTT	1.44988e-05	NI-NG-NG-NS-HD-HD-NG-NG-NH-NG	26TALE
NBlab05G24070	191	+	0.555406	TATTACCTTTT	1.44988e-05	NI-NG-NG-NS-HD-HD-NG-NG-NH-NG	26TALE
NBlab07G19880	124	+	0.555406	TATTACCTTTT	1.44988e-05	NI-NG-NG-NS-HD-HD-NG-NG-NH-NG	26TALE
NBlab09G04450	366	+	0.555406	TATTACCTTTT	1.44988e-05	NI-NG-NG-NS-HD-HD-NG-NG-NH-NG	26TALE
NBlab09G06560	79	+	0.555406	TATTACCTTTT	1.44988e-05	NI-NG-NG-NS-HD-HD-NG-NG-NH-NG	26TALE
NBlab09G10300	248	+	0.555406	TATTACCTTTT	1.44988e-05	NI-NG-NG-NS-HD-HD-NG-NG-NH-NG	26TALE
NBlab09G20970	38	+	0.555406	TATTACCTTTT	1.44988e-05	NI-NG-NG-NS-HD-HD-NG-NG-NH-NG	26TALE
NBlab11G06410	257	+	0.555406	TATTACCTTTT	1.44988e-05	NI-NG-NG-NS-HD-HD-NG-NG-NH-NG	26TALE
NBlab11G20570	519	+	0.555406	TATTACCTTTT	1.44988e-05	NI-NG-NG-NS-HD-HD-NG-NG-NH-NG	26TALE
NBlab12G02620	369	+	0.555406	TATTACCTTTT	1.44988e-05	NI-NG-NG-NS-HD-HD-NG-NG-NH-NG	26TALE
NBlab12G07110	224	+	0.555406	TATTACCTTTT	1.44988e-05	NI-NG-NG-NS-HD-HD-NG-NG-NH-NG	26TALE
NBlab12G30920	324	+	0.555406	TATTACCTTTT	1.44988e-05	NI-NG-NG-NS-HD-HD-NG-NG-NH-NG	26TALE
NBlab13G11420	35	+	0.555406	TATTACCTTTT	1.44988e-05	NI-NG-NG-NS-HD-HD-NG-NG-NH-NG	26TALE
NBlab13G14160	131	+	0.555406	TATTACCTTTT	1.44988e-05	NI-NG-NG-NS-HD-HD-NG-NG-NH-NG	26TALE
NBlab13G16630	263	+	0.555406	TATTACCTTTT	1.44988e-05	NI-NG-NG-NS-HD-HD-NG-NG-NH-NG	26TALE
NBlab13G29160	419	+	0.555406	TATTACCTTTT	1.44988e-05	NI-NG-NG-NS-HD-HD-NG-NG-NH-NG	26TALE
NBlab15G03170	300	+	0.555406	TATTACCTTTT	1.44988e-05	NI-NG-NG-NS-HD-HD-NG-NG-NH-NG	26TALE
NBlab15G20760	5	+	0.555406	TATTACCTTTT	1.44988e-05	NI-NG-NG-NS-HD-HD-NG-NG-NH-NG	26TALE
NBlab16G00840	285	+	0.555406	TATTACCTTTT	1.44988e-05	NI-NG-NG-NS-HD-HD-NG-NG-NH-NG	26TALE
NBlab16G16150	127	+	0.555406	TATTACCTTTT	1.44988e-05	NI-NG-NG-NS-HD-HD-NG-NG-NH-NG	26TALE
NBlab16G18950	417	+	0.555406	TATTACCTTTT	1.44988e-05	NI-NG-NG-NS-HD-HD-NG-NG-NH-NG	26TALE
NBlab16G21620	75	+	0.555406	TATTACCTTTT	1.44988e-05	NI-NG-NG-NS-HD-HD-NG-NG-NH-NG	26TALE
NBlab16G21630	75	+	0.555406	TATTACCTTTT	1.44988e-05	NI-NG-NG-NS-HD-HD-NG-NG-NH-NG	26TALE
NBlab16G25740	19	+	0.555406	TATTACCTTTT	1.44988e-05	NI-NG-NG-NS-HD-HD-NG-NG-NH-NG	26TALE
NBlab17G20090	329	+	0.555406	TATTACCTTTT	1.44988e-05	NI-NG-NG-NS-HD-HD-NG-NG-NH-NG	26TALE
NBlab18G23120	148	+	0.555406	TATTACCTTTT	1.44988e-05	NI-NG-NG-NS-HD-HD-NG-NG-NH-NG	26TALE
NBlab18G23780	495	+	0.555406	TATTACCTTTT	1.44988e-05	NI-NG-NG-NS-HD-HD-NG-NG-NH-NG	26TALE
NBlab19G22770	375	+	0.555406	TATTACCTTTT	1.44988e-05	NI-NG-NG-NS-HD-HD-NG-NG-NH-NG	26TALE
NBlab01G02770	72	+	0.554739	TATTACCTTAT	1.4764e-05	NI-NG-NG-NS-HD-HD-NG-NG-NH-NG	26TALE
NBlab02G08390	126	+	0.554739	TATTACCTTAT	1.4764e-05	NI-NG-NG-NS-HD-HD-NG-NG-NH-NG	26TALE
NBlab03G00720	543	+	0.554739	TATTACCTTAT	1.4764e-05	NI-NG-NG-NS-HD-HD-NG-NG-NH-NG	26TALE
NBlab03G01080	474	+	0.554739	TATTACCTTAT	1.4764e-05	NI-NG-NG-NS-HD-HD-NG-NG-NH-NG	26TALE
NBlab03G03870	36	+	0.554739	TATTACCTTAT	1.4764e-05	NI-NG-NG-NS-HD-HD-NG-NG-NH-NG	26TALE
NBlab04G02790	486	+	0.554739	TATTACCTTAT	1.4764e-05	NI-NG-NG-NS-HD-HD-NG-NG-NH-NG	26TALE
NBlab04G26100	77	+	0.554739	TATTACCTTAT	1.4764e-05	NI-NG-NG-NS-HD-HD-NG-NG-NH-NG	26TALE
NBlab07G09050	339	+	0.554739	TATTACCTTAT	1.4764e-05	NI-NG-NG-NS-HD-HD-NG-NG-NH-NG	26TALE
NBlab07G22510	237	+	0.554739	TATTACCTTAT	1.4764e-05	NI-NG-NG-NS-HD-HD-NG-NG-NH-NG	26TALE
NBlab09G04650	30	+	0.554739	TATTACCTTAT	1.4764e-05	NI-NG-NG-NS-HD-HD-NG-NG-NH-NG	26TALE
NBlab11G13020	312	+	0.554739	TATTACCTTAT	1.4764e-05	NI-NG-NG-NS-HD-HD-NG-NG-NH-NG	26TALE
NBlab11G19690	313	+	0.554739	TATTACCTTAT	1.4764e-05	NI-NG-NG-NS-HD-HD-NG-NG-NH-NG	26TALE
NBlab14G08280	48	+	0.554739	TATTACCTTAT	1.4764e-05	NI-NG-NG-NS-HD-HD-NG-NG-NH-NG	26TALE
NBlab14G13060	585	+	0.554739	TATTACCTTAT	1.4764e-05	NI-NG-NG-NS-HD-HD-NG-NG-NH-NG	26TALE
NBlab15G19640	531	+	0.554739	TATTACCTTAT	1.4764e-05	NI-NG-NG-NS-HD-HD-NG-NG-NH-NG	26TALE
NBlab17G13360	103	+	0.554739	TATTACCTTAT	1.4764e-05	NI-NG-NG-NS-HD-HD-NG-NG-NH-NG	26TALE
NBlab17G19940	87	+	0.554739	TATTACCTTAT	1.4764e-05	NI-NG-NG-NS-HD-HD-NG-NG-NH-NG	26TALE
NBlab19G26520	325	+	0.554739	TATTACCTTAT	1.4764e-05	NI-NG-NG-NS-HD-HD-NG-NG-NH-NG	26TALE
NBlab01G08560	447	+	0.552759	TATTACCTTCT	1.55791e-05	NI-NG-NG-NS-HD-HD-NG-NG-NH-NG	26TALE
NBlab01G09160	348	+	0.552759	TATTACCTTCT	1.55791e-05	NI-NG-NG-NS-HD-HD-NG-NG-NH-NG	26TALE
NBlab02G06690	156	+	0.552759	TATTACCTTCT	1.55791e-05	NI-NG-NG-NS-HD-HD-NG-NG-NH-NG	26TALE
NBlab02G17360	426	+	0.552759	TATTACCTTCT	1.55791e-05	NI-NG-NG-NS-HD-HD-NG-NG-NH-NG	26TALE
NBlab03G08770	352	+	0.552759	TATTACCTTCT	1.55791e-05	NI-NG-NG-NS-HD-HD-NG-NG-NH-NG	26TALE
NBlab03G12080	90	+	0.552759	TATTACCTTCT	1.55791e-05	NI-NG-NG-NS-HD-HD-NG-NG-NH-NG	26TALE
NBlab03G29010	129	+	0.552759	TATTACCTTCT	1.55791e-05	NI-NG-NG-NS-HD-HD-NG-NG-NH-NG	26TALE
NBlab05G22660	281	+	0.552759	TATTACCTTCT	1.55791e-05	NI-NG-NG-NS-HD-HD-NG-NG-NH-NG	26TALE
NBlab07G01800	522	+	0.552759	TATTACCTTCT	1.55791e-05	NI-NG-NG-NS-HD-HD-NG-NG-NH-NG	26TALE
NBlab07G22070	540	+	0.552759	TATTACCTTCT	1.55791e-05	NI-NG-NG-NS-HD-HD-NG-NG-NH-NG	26TALE
NBlab08G18860	586	+	0.552759	TATTACCTTCT	1.55791e-05	NI-NG-NG-NS-HD-HD-NG-NG-NH-NG	26TALE
NBlab10G10210	533	+	0.552759	TATTACCTTCT	1.55791e-05	NI-NG-NG-NS-HD-HD-NG-NG-NH-NG	26TALE
NBlab12G16360	21	+	0.552759	TATTACCTTCT	1.55791e-05	NI-NG-NG-NS-HD-HD-NG-NG-NH-NG	26TALE
NBlab14G02710	529	+	0.552759	TATTACCTTCT	1.55791e-05	NI-NG-NG-NS-HD-HD-NG-NG-NH-NG	26TALE
NBlab15G15980	198	+	0.552759	TATTACCTTCT	1.55791e-05	NI-NG-NG-NS-HD-HD-NG-NG-NH-NG	26TALE
NBlab15G17000	399	+	0.552759	TATTACCTTCT	1.55791e-05	NI-NG-NG-NS-HD-HD-NG-NG-NH-NG	26TALE
NBlab16G15620	64	+	0.552759	TATTACCTTCT	1.55791e-05	NI-NG-NG-NS-HD-HD-NG-NG-NH-NG	26TALE
NBlab16G20140	413	+	0.552759	TATTACCTTCT	1.55791e-05	NI-NG-NG-NS-HD-HD-NG-NG-NH-NG	26TALE
NBlab16G22100	452	+	0.552759	TATTACCTTCT	1.55791e-05	NI-NG-NG-NS-HD-HD-NG-NG-NH-NG	26TALE
NBlab17G02690	314	+	0.552759	TATTACCTTCT	1.55791e-05	NI-NG-NG-NS-HD-HD-NG-NG-NH-NG	26TALE
NBlab19G19820	68	+	0.552759	TATTACCTTCT	1.55791e-05	NI-NG-NG-NS-HD-HD-NG-NG-NH-NG	26TALE
NBlab19G20270	31	+	0.552759	TATTACCTTCT	1.55791e-05	NI-NG-NG-NS-HD-HD-NG-NG-NH-NG	26TALE
NBlab01G00600	347	-	0.547588	TATTGCCTTTT	1.79136e-05	NI-NG-NG-NS-HD-HD-NG-NG-NH-NG	26TALE
NBlab01G05550	273	-	0.547588	TATTGCCTTTT	1.79136e-05	NI-NG-NG-NS-HD-HD-NG-NG-NH-NG	26TALE
NBlab01G07610	165	-	0.547588	TATTGCCTTTT	1.79136e-05	NI-NG-NG-NS-HD-HD-NG-NG-NH-NG	26TALE
NBlab02G13620	293	-	0.547588	TATTGCCTTTT	1.79136e-05	NI-NG-NG-NS-HD-HD-NG-NG-NH-NG	26TALE
NBlab03G01040	194	-	0.547588	TATTGCCTTTT	1.79136e-05	NI-NG-NG-NS-HD-HD-NG-NG-NH-NG	26TALE
NBlab03G06530	232	-	0.547588	TATTGCCTTTT	1.79136e-05	NI-NG-NG-NS-HD-HD-NG-NG-NH-NG	26TALE
NBlab03G11030	269	-	0.547588	TATTGCCTTTT	1.79136e-05	NI-NG-NG-NS-HD-HD-NG-NG-NH-NG	26TALE
NBlab04G15060	175	-	0.547588	TATTGCCTTTT	1.79136e-05	NI-NG-NG-NS-HD-HD-NG-NG-NH-NG	26TALE
NBlab05G06290	308	-	0.547588	TATTGCCTTTT	1.79136e-05	NI-NG-NG-NS-HD-HD-NG-NG-NH-NG	26TALE
NBlab05G17390	18	-	0.547588	TATTGCCTTTT	1.79136e-05	NI-NG-NG-NS-HD-HD-NG-NG-NH-NG	26TALE
NBlab06G09620	87	-	0.547588	TATTGCCTTTT	1.79136e-05	NI-NG-NG-NS-HD-HD-NG-NG-NH-NG	26TALE
NBlab08G09710	291	-	0.547588	TATTGCCTTTT	1.79136e-05	NI-NG-NG-NS-HD-HD-NG-NG-NH-NG	26TALE
NBlab08G18070	551	-	0.547588	TATTGCCTTTT	1.79136e-05	NI-NG-NG-NS-HD-HD-NG-NG-NH-NG	26TALE
NBlab09G02220	439	-	0.547588	TATTGCCTTTT	1.79136e-05	NI-NG-NG-NS-HD-HD-NG-NG-NH-NG	26TALE
NBlab09G02590	120	-	0.547588	TATTGCCTTTT	1.79136e-05	NI-NG-NG-NS-HD-HD-NG-NG-NH-NG	26TALE
NBlab09G22270	310	-	0.547588	TATTGCCTTTT	1.79136e-05	NI-NG-NG-NS-HD-HD-NG-NG-NH-NG	26TALE
NBlab12G24550	268	-	0.547588	TATTGCCTTTT	1.79136e-05	NI-NG-NG-NS-HD-HD-NG-NG-NH-NG	26TALE
NBlab13G16400	298	-	0.547588	TATTGCCTTTT	1.79136e-05	NI-NG-NG-NS-HD-HD-NG-NG-NH-NG	26TALE
NBlab15G12450	104	-	0.547588	TATTGCCTTTT	1.79136e-05	NI-NG-NG-NS-HD-HD-NG-NG-NH-NG	26TALE
NBlab15G21390	14	-	0.547588	TATTGCCTTTT	1.79136e-05	NI-NG-NG-NS-HD-HD-NG-NG-NH-NG	26TALE
NBlab16G05760	463	-	0.547588	TATTGCCTTTT	1.79136e-05	NI-NG-NG-NS-HD-HD-NG-NG-NH-NG	26TALE
NBlab17G06050	293	-	0.547588	TATTGCCTTTT	1.79136e-05	NI-NG-NG-NS-HD-HD-NG-NG-NH-NG	26TALE
NBlab17G11170	206	-	0.547588	TATTGCCTTTT	1.79136e-05	NI-NG-NG-NS-HD-HD-NG-NG-NH-NG	26TALE
NBlab17G13580	570	-	0.547588	TATTGCCTTTT	1.79136e-05	NI-NG-NG-NS-HD-HD-NG-NG-NH-NG	26TALE
NBlab18G11120	83	-	0.547588	TATTGCCTTTT	1.79136e-05	NI-NG-NG-NS-HD-HD-NG-NG-NH-NG	26TALE
NBlab19G01000	59	-	0.547588	TATTGCCTTTT	1.79136e-05	NI-NG-NG-NS-HD-HD-NG-NG-NH-NG	26TALE
NBlab19G21250	486	-	0.547588	TATTGCCTTTT	1.79136e-05	NI-NG-NG-NS-HD-HD-NG-NG-NH-NG	26TALE
NBlab01G09640	56	-	0.546921	TATTGCCTTAT	1.82378e-05	NI-NG-NG-NS-HD-HD-NG-NG-NH-NG	26TALE
NBlab07G05400	402	-	0.546921	TATTGCCTTAT	1.82378e-05	NI-NG-NG-NS-HD-HD-NG-NG-NH-NG	26TALE
NBlab08G11990	400	-	0.546921	TATTGCCTTAT	1.82378e-05	NI-NG-NG-NS-HD-HD-NG-NG-NH-NG	26TALE
NBlab11G11580	27	-	0.546921	TATTGCCTTAT	1.82378e-05	NI-NG-NG-NS-HD-HD-NG-NG-NH-NG	26TALE
NBlab13G26930	369	-	0.546921	TATTGCCTTAT	1.82378e-05	NI-NG-NG-NS-HD-HD-NG-NG-NH-NG	26TALE
NBlab03G20870	304	-	0.54494	TATTGCCTTCT	1.92337e-05	NI-NG-NG-NS-HD-HD-NG-NG-NH-NG	26TALE
NBlab05G16970	508	-	0.54494	TATTGCCTTCT	1.92337e-05	NI-NG-NG-NS-HD-HD-NG-NG-NH-NG	26TALE
NBlab05G21610	562	-	0.54494	TATTGCCTTCT	1.92337e-05	NI-NG-NG-NS-HD-HD-NG-NG-NH-NG	26TALE
NBlab07G16410	550	-	0.54494	TATTGCCTTCT	1.92337e-05	NI-NG-NG-NS-HD-HD-NG-NG-NH-NG	26TALE
NBlab08G11470	201	-	0.54494	TATTGCCTTCT	1.92337e-05	NI-NG-NG-NS-HD-HD-NG-NG-NH-NG	26TALE
NBlab12G25180	18	-	0.54494	TATTGCCTTCT	1.92337e-05	NI-NG-NG-NS-HD-HD-NG-NG-NH-NG	26TALE
NBlab13G28410	300	-	0.54494	TATTGCCTTCT	1.92337e-05	NI-NG-NG-NS-HD-HD-NG-NG-NH-NG	26TALE
NBlab17G07610	366	-	0.54494	TATTGCCTTCT	1.92337e-05	NI-NG-NG-NS-HD-HD-NG-NG-NH-NG	26TALE
NBlab17G18980	456	-	0.54494	TATTGCCTTCT	1.92337e-05	NI-NG-NG-NS-HD-HD-NG-NG-NH-NG	26TALE
NBlab01G11040	326	-	0.543423	TATTACCTTTT	2.00313e-05	NI-NG-NG-NS-HD-HD-NG-NG-NH-NG	26TALE
NBlab01G11060	100	-	0.543423	TATTACCTTTT	2.00313e-05	NI-NG-NG-NS-HD-HD-NG-NG-NH-NG	26TALE
NBlab01G18840	175	-	0.543423	TATTACCTTTT	2.00313e-05	NI-NG-NG-NS-HD-HD-NG-NG-NH-NG	26TALE
NBlab01G21950	172	-	0.543423	TATTACCTTTT	2.00313e-05	NI-NG-NG-NS-HD-HD-NG-NG-NH-NG	26TALE
NBlab01G22380	275	-	0.543423	TATTACCTTTT	2.00313e-05	NI-NG-NG-NS-HD-HD-NG-NG-NH-NG	26TALE
NBlab01G22580	523	-	0.543423	TATTACCTTTT	2.00313e-05	NI-NG-NG-NS-HD-HD-NG-NG-NH-NG	26TALE
NBlab01G23840	270	-	0.543423	TATTACCTTTT	2.00313e-05	NI-NG-NG-NS-HD-HD-NG-NG-NH-NG	26TALE
NBlab01G26420	280	-	0.543423	TATTACCTTTT	2.00313e-05	NI-NG-NG-NS-HD-HD-NG-NG-NH-NG	26TALE
NBlab03G09100	266	-	0.543423	TATTACCTTTT	2.00313e-05	NI-NG-NG-NS-HD-HD-NG-NG-NH-NG	26TALE
NBlab03G29000	264	-	0.543423	TATTACCTTTT	2.00313e-05	NI-NG-NG-NS-HD-HD-NG-NG-NH-NG	26TALE
NBlab04G05930	149	-	0.543423	TATTACCTTTT	2.00313e-05	NI-NG-NG-NS-HD-HD-NG-NG-NH-NG	26TALE
NBlab05G03570	104	-	0.543423	TATTACCTTTT	2.00313e-05	NI-NG-NG-NS-HD-HD-NG-NG-NH-NG	26TALE
NBlab05G07690	347	-	0.543423	TATTACCTTTT	2.00313e-05	NI-NG-NG-NS-HD-HD-NG-NG-NH-NG	26TALE
NBlab06G09000	535	-	0.543423	TATTACCTTTT	2.00313e-05	NI-NG-NG-NS-HD-HD-NG-NG-NH-NG	26TALE
NBlab06G18480	107	-	0.543423	TATTACCTTTT	2.00313e-05	NI-NG-NG-NS-HD-HD-NG-NG-NH-NG	26TALE
NBlab07G05230	485	-	0.543423	TATTACCTTTT	2.00313e-05	NI-NG-NG-NS-HD-HD-NG-NG-NH-NG	26TALE
NBlab08G07860	258	-	0.543423	TATTACCTTTT	2.00313e-05	NI-NG-NG-NS-HD-HD-NG-NG-NH-NG	26TALE
NBlab09G06420	350	-	0.543423	TATTACCTTTT	2.00313e-05	NI-NG-NG-NS-HD-HD-NG-NG-NH-NG	26TALE
NBlab09G19420	144	-	0.543423	TATTACCTTTT	2.00313e-05	NI-NG-NG-NS-HD-HD-NG-NG-NH-NG	26TALE
NBlab10G08070	167	-	0.543423	TATTACCTTTT	2.00313e-05	NI-NG-NG-NS-HD-HD-NG-NG-NH-NG	26TALE
NBlab11G01670	541	-	0.543423	TATTACCTTTT	2.00313e-05	NI-NG-NG-NS-HD-HD-NG-NG-NH-NG	26TALE
NBlab11G11180	180	-	0.543423	TATTACCTTTT	2.00313e-05	NI-NG-NG-NS-HD-HD-NG-NG-NH-NG	26TALE
NBlab11G16030	565	-	0.543423	TATTACCTTTT	2.00313e-05	NI-NG-NG-NS-HD-HD-NG-NG-NH-NG	26TALE
NBlab11G20540	269	-	0.543423	TATTACCTTTT	2.00313e-05	NI-NG-NG-NS-HD-HD-NG-NG-NH-NG	26TALE
NBlab12G17920	86	-	0.543423	TATTACCTTTT	2.00313e-05	NI-NG-NG-NS-HD-HD-NG-NG-NH-NG	26TALE
NBlab13G14050	348	-	0.543423	TATTACCTTTT	2.00313e-05	NI-NG-NG-NS-HD-HD-NG-NG-NH-NG	26TALE
NBlab13G25890	87	-	0.543423	TATTACCTTTT	2.00313e-05	NI-NG-NG-NS-HD-HD-NG-NG-NH-NG	26TALE
NBlab14G05830	18	-	0.543423	TATTACCTTTT	2.00313e-05	NI-NG-NG-NS-HD-HD-NG-NG-NH-NG	26TALE
NBlab14G07380	402	-	0.543423	TATTACCTTTT	2.00313e-05	NI-NG-NG-NS-HD-HD-NG-NG-NH-NG	26TALE
NBlab14G10010	582	-	0.543423	TATTACCTTTT	2.00313e-05	NI-NG-NG-NS-HD-HD-NG-NG-NH-NG	26TALE
NBlab14G10250	23	-	0.543423	TATTACCTTTT	2.00313e-05	NI-NG-NG-NS-HD-HD-NG-NG-NH-NG	26TALE
NBlab14G28270	262	-	0.543423	TATTACCTTTT	2.00313e-05	NI-NG-NG-NS-HD-HD-NG-NG-NH-NG	26TALE
NBlab15G09370	468	-	0.543423	TATTACCTTTT	2.00313e-05	NI-NG-NG-NS-HD-HD-NG-NG-NH-NG	26TALE
NBlab15G12060	240	-	0.543423	TATTACCTTTT	2.00313e-05	NI-NG-NG-NS-HD-HD-NG-NG-NH-NG	26TALE
NBlab16G03220	53	-	0.543423	TATTACCTTTT	2.00313e-05	NI-NG-NG-NS-HD-HD-NG-NG-NH-NG	26TALE
NBlab16G16430	12	-	0.543423	TATTACCTTTT	2.00313e-05	NI-NG-NG-NS-HD-HD-NG-NG-NH-NG	26TALE
NBlab17G08590	559	-	0.543423	TATTACCTTTT	2.00313e-05	NI-NG-NG-NS-HD-HD-NG-NG-NH-NG	26TALE
NBlab18G09470	103	-	0.543423	TATTACCTTTT	2.00313e-05	NI-NG-NG-NS-HD-HD-NG-NG-NH-NG	26TALE
NBlab19G08290	329	-	0.543423	TATTACCTTTT	2.00313e-05	NI-NG-NG-NS-HD-HD-NG-NG-NH-NG	26TALE
NBlab19G20810	216	-	0.543423	TATTACCTTTT	2.00313e-05	NI-NG-NG-NS-HD-HD-NG-NG-NH-NG	26TALE
NBlab01G02260	365	-	0.542756	TATTACCTTAT	2.03918e-05	NI-NG-NG-NS-HD-HD-NG-NG-NH-NG	26TALE
NBlab01G10430	518	-	0.542756	TATTACCTTAT	2.03918e-05	NI-NG-NG-NS-HD-HD-NG-NG-NH-NG	26TALE
NBlab01G26430	74	-	0.542756	TATTACCTTAT	2.03918e-05	NI-NG-NG-NS-HD-HD-NG-NG-NH-NG	26TALE
NBlab01G27190	513	-	0.542756	TATTACCTTAT	2.03918e-05	NI-NG-NG-NS-HD-HD-NG-NG-NH-NG	26TALE
NBlab01G29370	180	-	0.542756	TATTACCTTAT	2.03918e-05	NI-NG-NG-NS-HD-HD-NG-NG-NH-NG	26TALE
NBlab03G15130	378	-	0.542756	TATTACCTTAT	2.03918e-05	NI-NG-NG-NS-HD-HD-NG-NG-NH-NG	26TALE
NBlab04G22950	268	-	0.542756	TATTACCTTAT	2.03918e-05	NI-NG-NG-NS-HD-HD-NG-NG-NH-NG	26TALE
NBlab07G01770	225	-	0.542756	TATTACCTTAT	2.03918e-05	NI-NG-NG-NS-HD-HD-NG-NG-NH-NG	26TALE
NBlab07G10160	518	-	0.542756	TATTACCTTAT	2.03918e-05	NI-NG-NG-NS-HD-HD-NG-NG-NH-NG	26TALE
NBlab07G10730	280	-	0.542756	TATTACCTTAT	2.03918e-05	NI-NG-NG-NS-HD-HD-NG-NG-NH-NG	26TALE
NBlab07G18160	35	-	0.542756	TATTACCTTAT	2.03918e-05	NI-NG-NG-NS-HD-HD-NG-NG-NH-NG	26TALE
NBlab10G19950	245	-	0.542756	TATTACCTTAT	2.03918e-05	NI-NG-NG-NS-HD-HD-NG-NG-NH-NG	26TALE
NBlab11G17720	193	-	0.542756	TATTACCTTAT	2.03918e-05	NI-NG-NG-NS-HD-HD-NG-NG-NH-NG	26TALE
NBlab12G00340	66	-	0.542756	TATTACCTTAT	2.03918e-05	NI-NG-NG-NS-HD-HD-NG-NG-NH-NG	26TALE
NBlab12G11960	423	-	0.542756	TATTACCTTAT	2.03918e-05	NI-NG-NG-NS-HD-HD-NG-NG-NH-NG	26TALE
NBlab12G24570	193	-	0.542756	TATTACCTTAT	2.03918e-05	NI-NG-NG-NS-HD-HD-NG-NG-NH-NG	26TALE
NBlab12G30400	95	-	0.542756	TATTACCTTAT	2.03918e-05	NI-NG-NG-NS-HD-HD-NG-NG-NH-NG	26TALE
NBlab13G21430	369	-	0.542756	TATTACCTTAT	2.03918e-05	NI-NG-NG-NS-HD-HD-NG-NG-NH-NG	26TALE
NBlab14G01970	281	-	0.542756	TATTACCTTAT	2.03918e-05	NI-NG-NG-NS-HD-HD-NG-NG-NH-NG	26TALE
NBlab14G07830	41	-	0.542756	TATTACCTTAT	2.03918e-05	NI-NG-NG-NS-HD-HD-NG-NG-NH-NG	26TALE
NBlab15G03540	143	-	0.542756	TATTACCTTAT	2.03918e-05	NI-NG-NG-NS-HD-HD-NG-NG-NH-NG	26TALE
NBlab15G19380	262	-	0.542756	TATTACCTTAT	2.03918e-05	NI-NG-NG-NS-HD-HD-NG-NG-NH-NG	26TALE
NBlab15G21930	104	-	0.542756	TATTACCTTAT	2.03918e-05	NI-NG-NG-NS-HD-HD-NG-NG-NH-NG	26TALE
NBlab16G17390	152	-	0.542756	TATTACCTTAT	2.03918e-05	NI-NG-NG-NS-HD-HD-NG-NG-NH-NG	26TALE
NBlab16G23540	75	-	0.542756	TATTACCTTAT	2.03918e-05	NI-NG-NG-NS-HD-HD-NG-NG-NH-NG	26TALE
NBlab17G02200	139	-	0.542756	TATTACCTTAT	2.03918e-05	NI-NG-NG-NS-HD-HD-NG-NG-NH-NG	26TALE
NBlab17G02530	6	-	0.542756	TATTACCTTAT	2.03918e-05	NI-NG-NG-NS-HD-HD-NG-NG-NH-NG	26TALE
NBlab19G21210	180	-	0.542756	TATTACCTTAT	2.03918e-05	NI-NG-NG-NS-HD-HD-NG-NG-NH-NG	26TALE
NBlab19G27140	288	-	0.542756	TATTACCTTAT	2.03918e-05	NI-NG-NG-NS-HD-HD-NG-NG-NH-NG	26TALE
NBlab01G03710	196	+	0.540958	TATTCCCTTTT	2.13945e-05	NI-NG-NG-NS-HD-HD-NG-NG-NH-NG	26TALE
NBlab01G04230	151	+	0.540958	TATTCCCTTTT	2.13945e-05	NI-NG-NG-NS-HD-HD-NG-NG-NH-NG	26TALE
NBlab01G24110	349	+	0.540958	TATTCCCTTTT	2.13945e-05	NI-NG-NG-NS-HD-HD-NG-NG-NH-NG	26TALE
NBlab02G11610	562	+	0.540958	TATTCCCTTTT	2.13945e-05	NI-NG-NG-NS-HD-HD-NG-NG-NH-NG	26TALE
NBlab02G13330	186	+	0.540958	TATTCCCTTTT	2.13945e-05	NI-NG-NG-NS-HD-HD-NG-NG-NH-NG	26TALE
NBlab03G13480	531	+	0.540958	TATTCCCTTTT	2.13945e-05	NI-NG-NG-NS-HD-HD-NG-NG-NH-NG	26TALE
NBlab03G16280	375	+	0.540958	TATTCCCTTTT	2.13945e-05	NI-NG-NG-NS-HD-HD-NG-NG-NH-NG	26TALE
NBlab03G16740	541	+	0.540958	TATTCCCTTTT	2.13945e-05	NI-NG-NG-NS-HD-HD-NG-NG-NH-NG	26TALE
NBlab04G14040	450	+	0.540958	TATTCCCTTTT	2.13945e-05	NI-NG-NG-NS-HD-HD-NG-NG-NH-NG	26TALE
NBlab04G15770	337	+	0.540958	TATTCCCTTTT	2.13945e-05	NI-NG-NG-NS-HD-HD-NG-NG-NH-NG	26TALE
NBlab04G16930	444	+	0.540958	TATTCCCTTTT	2.13945e-05	NI-NG-NG-NS-HD-HD-NG-NG-NH-NG	26TALE
NBlab04G23260	377	+	0.540958	TATTCCCTTTT	2.13945e-05	NI-NG-NG-NS-HD-HD-NG-NG-NH-NG	26TALE
NBlab05G09400	569	+	0.540958	TATTCCCTTTT	2.13945e-05	NI-NG-NG-NS-HD-HD-NG-NG-NH-NG	26TALE
NBlab06G05120	244	+	0.540958	TATTCCCTTTT	2.13945e-05	NI-NG-NG-NS-HD-HD-NG-NG-NH-NG	26TALE
NBlab06G05820	154	+	0.540958	TATTCCCTTTT	2.13945e-05	NI-NG-NG-NS-HD-HD-NG-NG-NH-NG	26TALE
NBlab06G15010	176	+	0.540958	TATTCCCTTTT	2.13945e-05	NI-NG-NG-NS-HD-HD-NG-NG-NH-NG	26TALE
NBlab06G15040	131	+	0.540958	TATTCCCTTTT	2.13945e-05	NI-NG-NG-NS-HD-HD-NG-NG-NH-NG	26TALE
NBlab07G03980	404	+	0.540958	TATTCCCTTTT	2.13945e-05	NI-NG-NG-NS-HD-HD-NG-NG-NH-NG	26TALE
NBlab07G25200	172	+	0.540958	TATTCCCTTTT	2.13945e-05	NI-NG-NG-NS-HD-HD-NG-NG-NH-NG	26TALE
NBlab08G02290	262	+	0.540958	TATTCCCTTTT	2.13945e-05	NI-NG-NG-NS-HD-HD-NG-NG-NH-NG	26TALE
NBlab08G23840	400	+	0.540958	TATTCCCTTTT	2.13945e-05	NI-NG-NG-NS-HD-HD-NG-NG-NH-NG	26TALE
NBlab09G17350	382	+	0.540958	TATTCCCTTTT	2.13945e-05	NI-NG-NG-NS-HD-HD-NG-NG-NH-NG	26TALE
NBlab09G20330	579	+	0.540958	TATTCCCTTTT	2.13945e-05	NI-NG-NG-NS-HD-HD-NG-NG-NH-NG	26TALE
NBlab11G08610	425	+	0.540958	TATTCCCTTTT	2.13945e-05	NI-NG-NG-NS-HD-HD-NG-NG-NH-NG	26TALE
NBlab12G27090	559	+	0.540958	TATTCCCTTTT	2.13945e-05	NI-NG-NG-NS-HD-HD-NG-NG-NH-NG	26TALE
NBlab13G02610	421	+	0.540958	TATTCCCTTTT	2.13945e-05	NI-NG-NG-NS-HD-HD-NG-NG-NH-NG	26TALE
NBlab13G09100	420	+	0.540958	TATTCCCTTTT	2.13945e-05	NI-NG-NG-NS-HD-HD-NG-NG-NH-NG	26TALE
NBlab13G14920	441	+	0.540958	TATTCCCTTTT	2.13945e-05	NI-NG-NG-NS-HD-HD-NG-NG-NH-NG	26TALE
NBlab13G15460	579	+	0.540958	TATTCCCTTTT	2.13945e-05	NI-NG-NG-NS-HD-HD-NG-NG-NH-NG	26TALE
NBlab13G17640	529	+	0.540958	TATTCCCTTTT	2.13945e-05	NI-NG-NG-NS-HD-HD-NG-NG-NH-NG	26TALE
NBlab13G21400	472	+	0.540958	TATTCCCTTTT	2.13945e-05	NI-NG-NG-NS-HD-HD-NG-NG-NH-NG	26TALE
NBlab13G23920	370	+	0.540958	TATTCCCTTTT	2.13945e-05	NI-NG-NG-NS-HD-HD-NG-NG-NH-NG	26TALE
NBlab14G05190	214	+	0.540958	TATTCCCTTTT	2.13945e-05	NI-NG-NG-NS-HD-HD-NG-NG-NH-NG	26TALE
NBlab14G08420	577	+	0.540958	TATTCCCTTTT	2.13945e-05	NI-NG-NG-NS-HD-HD-NG-NG-NH-NG	26TALE
NBlab14G10510	583	+	0.540958	TATTCCCTTTT	2.13945e-05	NI-NG-NG-NS-HD-HD-NG-NG-NH-NG	26TALE
NBlab14G12120	495	+	0.540958	TATTCCCTTTT	2.13945e-05	NI-NG-NG-NS-HD-HD-NG-NG-NH-NG	26TALE
NBlab15G01470	8	+	0.540958	TATTCCCTTTT	2.13945e-05	NI-NG-NG-NS-HD-HD-NG-NG-NH-NG	26TALE
NBlab15G09320	256	+	0.540958	TATTCCCTTTT	2.13945e-05	NI-NG-NG-NS-HD-HD-NG-NG-NH-NG	26TALE
NBlab15G11830	559	+	0.540958	TATTCCCTTTT	2.13945e-05	NI-NG-NG-NS-HD-HD-NG-NG-NH-NG	26TALE
NBlab15G13670	0	+	0.540958	TATTCCCTTTT	2.13945e-05	NI-NG-NG-NS-HD-HD-NG-NG-NH-NG	26TALE
NBlab16G08410	399	+	0.540958	TATTCCCTTTT	2.13945e-05	NI-NG-NG-NS-HD-HD-NG-NG-NH-NG	26TALE
NBlab16G08420	399	+	0.540958	TATTCCCTTTT	2.13945e-05	NI-NG-NG-NS-HD-HD-NG-NG-NH-NG	26TALE
NBlab17G13270	485	+	0.540958	TATTCCCTTTT	2.13945e-05	NI-NG-NG-NS-HD-HD-NG-NG-NH-NG	26TALE
NBlab17G25200	234	+	0.540958	TATTCCCTTTT	2.13945e-05	NI-NG-NG-NS-HD-HD-NG-NG-NH-NG	26TALE
NBlab18G10500	522	+	0.540958	TATTCCCTTTT	2.13945e-05	NI-NG-NG-NS-HD-HD-NG-NG-NH-NG	26TALE
NBlab18G12190	406	+	0.540958	TATTCCCTTTT	2.13945e-05	NI-NG-NG-NS-HD-HD-NG-NG-NH-NG	26TALE
NBlab18G18900	100	+	0.540958	TATTCCCTTTT	2.13945e-05	NI-NG-NG-NS-HD-HD-NG-NG-NH-NG	26TALE
NBlab19G08590	570	+	0.540958	TATTCCCTTTT	2.13945e-05	NI-NG-NG-NS-HD-HD-NG-NG-NH-NG	26TALE
NBlab19G16460	293	+	0.540958	TATTCCCTTTT	2.13945e-05	NI-NG-NG-NS-HD-HD-NG-NG-NH-NG	26TALE
NBlab06G13760	145	-	0.540776	TATTACCTTCT	2.14989e-05	NI-NG-NG-NS-HD-HD-NG-NG-NH-NG	26TALE
NBlab08G18620	553	-	0.540776	TATTACCTTCT	2.14989e-05	NI-NG-NG-NS-HD-HD-NG-NG-NH-NG	26TALE
NBlab08G23240	511	-	0.540776	TATTACCTTCT	2.14989e-05	NI-NG-NG-NS-HD-HD-NG-NG-NH-NG	26TALE
NBlab10G11050	397	-	0.540776	TATTACCTTCT	2.14989e-05	NI-NG-NG-NS-HD-HD-NG-NG-NH-NG	26TALE
NBlab10G19980	308	-	0.540776	TATTACCTTCT	2.14989e-05	NI-NG-NG-NS-HD-HD-NG-NG-NH-NG	26TALE
NBlab12G16670	214	-	0.540776	TATTACCTTCT	2.14989e-05	NI-NG-NG-NS-HD-HD-NG-NG-NH-NG	26TALE
NBlab13G02450	544	-	0.540776	TATTACCTTCT	2.14989e-05	NI-NG-NG-NS-HD-HD-NG-NG-NH-NG	26TALE
NBlab14G07450	217	-	0.540776	TATTACCTTCT	2.14989e-05	NI-NG-NG-NS-HD-HD-NG-NG-NH-NG	26TALE
NBlab14G10710	162	-	0.540776	TATTACCTTCT	2.14989e-05	NI-NG-NG-NS-HD-HD-NG-NG-NH-NG	26TALE
NBlab18G18570	156	-	0.540776	TATTACCTTCT	2.14989e-05	NI-NG-NG-NS-HD-HD-NG-NG-NH-NG	26TALE
NBlab19G00250	104	-	0.540776	TATTACCTTCT	2.14989e-05	NI-NG-NG-NS-HD-HD-NG-NG-NH-NG	26TALE
NBlab19G11020	31	-	0.540776	TATTACCTTCT	2.14989e-05	NI-NG-NG-NS-HD-HD-NG-NG-NH-NG	26TALE
NBlab02G07420	173	+	0.540292	TATTCCCTTAT	2.17782e-05	NI-NG-NG-NS-HD-HD-NG-NG-NH-NG	26TALE
NBlab03G04430	113	+	0.540292	TATTCCCTTAT	2.17782e-05	NI-NG-NG-NS-HD-HD-NG-NG-NH-NG	26TALE
NBlab06G24590	183	+	0.540292	TATTCCCTTAT	2.17782e-05	NI-NG-NG-NS-HD-HD-NG-NG-NH-NG	26TALE
NBlab08G04050	127	+	0.540292	TATTCCCTTAT	2.17782e-05	NI-NG-NG-NS-HD-HD-NG-NG-NH-NG	26TALE
NBlab09G07380	296	+	0.540292	TATTCCCTTAT	2.17782e-05	NI-NG-NG-NS-HD-HD-NG-NG-NH-NG	26TALE
NBlab10G09350	116	+	0.540292	TATTCCCTTAT	2.17782e-05	NI-NG-NG-NS-HD-HD-NG-NG-NH-NG	26TALE
NBlab10G18500	354	+	0.540292	TATTCCCTTAT	2.17782e-05	NI-NG-NG-NS-HD-HD-NG-NG-NH-NG	26TALE
NBlab11G09160	439	+	0.540292	TATTCCCTTAT	2.17782e-05	NI-NG-NG-NS-HD-HD-NG-NG-NH-NG	26TALE
NBlab12G16040	499	+	0.540292	TATTCCCTTAT	2.17782e-05	NI-NG-NG-NS-HD-HD-NG-NG-NH-NG	26TALE
NBlab13G13650	118	+	0.540292	TATTCCCTTAT	2.17782e-05	NI-NG-NG-NS-HD-HD-NG-NG-NH-NG	26TALE
NBlab14G28630	559	+	0.540292	TATTCCCTTAT	2.17782e-05	NI-NG-NG-NS-HD-HD-NG-NG-NH-NG	26TALE
NBlab18G03370	270	+	0.540292	TATTCCCTTAT	2.17782e-05	NI-NG-NG-NS-HD-HD-NG-NG-NH-NG	26TALE
NBlab18G04960	63	+	0.540292	TATTCCCTTAT	2.17782e-05	NI-NG-NG-NS-HD-HD-NG-NG-NH-NG	26TALE
NBlab18G12260	373	+	0.540292	TATTCCCTTAT	2.17782e-05	NI-NG-NG-NS-HD-HD-NG-NG-NH-NG	26TALE
NBlab06G02670	331	+	0.539042	CATTGCCTTGT	2.25147e-05	NI-NG-NG-NS-HD-HD-NG-NG-NH-NG	26TALE
NBlab13G00540	386	+	0.539042	CATTGCCTTGT	2.25147e-05	NI-NG-NG-NS-HD-HD-NG-NG-NH-NG	26TALE
NBlab17G05500	422	+	0.539042	CATTGCCTTGT	2.25147e-05	NI-NG-NG-NS-HD-HD-NG-NG-NH-NG	26TALE
NBlab18G04930	197	+	0.539042	CATTGCCTTGT	2.25147e-05	NI-NG-NG-NS-HD-HD-NG-NG-NH-NG	26TALE
NBlab01G02440	533	+	0.538311	TATTCCCTTCT	2.29565e-05	NI-NG-NG-NS-HD-HD-NG-NG-NH-NG	26TALE
NBlab01G14650	421	+	0.538311	TATTCCCTTCT	2.29565e-05	NI-NG-NG-NS-HD-HD-NG-NG-NH-NG	26TALE
NBlab01G15490	584	+	0.538311	TATTCCCTTCT	2.29565e-05	NI-NG-NG-NS-HD-HD-NG-NG-NH-NG	26TALE
NBlab01G30510	361	+	0.538311	TATTCCCTTCT	2.29565e-05	NI-NG-NG-NS-HD-HD-NG-NG-NH-NG	26TALE
NBlab01G30660	358	+	0.538311	TATTCCCTTCT	2.29565e-05	NI-NG-NG-NS-HD-HD-NG-NG-NH-NG	26TALE
NBlab02G01600	479	+	0.538311	TATTCCCTTCT	2.29565e-05	NI-NG-NG-NS-HD-HD-NG-NG-NH-NG	26TALE
NBlab02G10720	469	+	0.538311	TATTCCCTTCT	2.29565e-05	NI-NG-NG-NS-HD-HD-NG-NG-NH-NG	26TALE
NBlab04G23530	331	+	0.538311	TATTCCCTTCT	2.29565e-05	NI-NG-NG-NS-HD-HD-NG-NG-NH-NG	26TALE
NBlab05G00780	516	+	0.538311	TATTCCCTTCT	2.29565e-05	NI-NG-NG-NS-HD-HD-NG-NG-NH-NG	26TALE
NBlab06G12010	488	+	0.538311	TATTCCCTTCT	2.29565e-05	NI-NG-NG-NS-HD-HD-NG-NG-NH-NG	26TALE
NBlab06G22440	361	+	0.538311	TATTCCCTTCT	2.29565e-05	NI-NG-NG-NS-HD-HD-NG-NG-NH-NG	26TALE
NBlab07G14390	236	+	0.538311	TATTCCCTTCT	2.29565e-05	NI-NG-NG-NS-HD-HD-NG-NG-NH-NG	26TALE
NBlab07G23760	408	+	0.538311	TATTCCCTTCT	2.29565e-05	NI-NG-NG-NS-HD-HD-NG-NG-NH-NG	26TALE
NBlab08G02290	411	+	0.538311	TATTCCCTTCT	2.29565e-05	NI-NG-NG-NS-HD-HD-NG-NG-NH-NG	26TALE
NBlab08G11350	243	+	0.538311	TATTCCCTTCT	2.29565e-05	NI-NG-NG-NS-HD-HD-NG-NG-NH-NG	26TALE
NBlab08G20910	301	+	0.538311	TATTCCCTTCT	2.29565e-05	NI-NG-NG-NS-HD-HD-NG-NG-NH-NG	26TALE
NBlab10G01180	86	+	0.538311	TATTCCCTTCT	2.29565e-05	NI-NG-NG-NS-HD-HD-NG-NG-NH-NG	26TALE
NBlab10G13010	1	+	0.538311	TATTCCCTTCT	2.29565e-05	NI-NG-NG-NS-HD-HD-NG-NG-NH-NG	26TALE
NBlab10G15970	447	+	0.538311	TATTCCCTTCT	2.29565e-05	NI-NG-NG-NS-HD-HD-NG-NG-NH-NG	26TALE
NBlab11G07740	270	+	0.538311	TATTCCCTTCT	2.29565e-05	NI-NG-NG-NS-HD-HD-NG-NG-NH-NG	26TALE
NBlab12G16650	511	+	0.538311	TATTCCCTTCT	2.29565e-05	NI-NG-NG-NS-HD-HD-NG-NG-NH-NG	26TALE
NBlab13G07920	447	+	0.538311	TATTCCCTTCT	2.29565e-05	NI-NG-NG-NS-HD-HD-NG-NG-NH-NG	26TALE
NBlab15G21740	557	+	0.538311	TATTCCCTTCT	2.29565e-05	NI-NG-NG-NS-HD-HD-NG-NG-NH-NG	26TALE
NBlab15G24210	532	+	0.538311	TATTCCCTTCT	2.29565e-05	NI-NG-NG-NS-HD-HD-NG-NG-NH-NG	26TALE
NBlab16G04090	566	+	0.538311	TATTCCCTTCT	2.29565e-05	NI-NG-NG-NS-HD-HD-NG-NG-NH-NG	26TALE
NBlab16G05480	547	+	0.538311	TATTCCCTTCT	2.29565e-05	NI-NG-NG-NS-HD-HD-NG-NG-NH-NG	26TALE
NBlab16G20030	510	+	0.538311	TATTCCCTTCT	2.29565e-05	NI-NG-NG-NS-HD-HD-NG-NG-NH-NG	26TALE
NBlab16G22790	469	+	0.538311	TATTCCCTTCT	2.29565e-05	NI-NG-NG-NS-HD-HD-NG-NG-NH-NG	26TALE
NBlab18G03540	92	+	0.538311	TATTCCCTTCT	2.29565e-05	NI-NG-NG-NS-HD-HD-NG-NG-NH-NG	26TALE
NBlab18G13790	435	+	0.538311	TATTCCCTTCT	2.29565e-05	NI-NG-NG-NS-HD-HD-NG-NG-NH-NG	26TALE
NBlab04G17480	184	+	0.534878	CATTACCTTGT	2.51437e-05	NI-NG-NG-NS-HD-HD-NG-NG-NH-NG	26TALE
NBlab05G20880	479	+	0.534878	CATTACCTTGT	2.51437e-05	NI-NG-NG-NS-HD-HD-NG-NG-NH-NG	26TALE
NBlab07G09180	335	+	0.534878	CATTACCTTGT	2.51437e-05	NI-NG-NG-NS-HD-HD-NG-NG-NH-NG	26TALE
NBlab10G09350	485	+	0.534878	CATTACCTTGT	2.51437e-05	NI-NG-NG-NS-HD-HD-NG-NG-NH-NG	26TALE
NBlab12G22440	446	+	0.534878	CATTACCTTGT	2.51437e-05	NI-NG-NG-NS-HD-HD-NG-NG-NH-NG	26TALE
NBlab17G17760	395	+	0.534878	CATTACCTTGT	2.51437e-05	NI-NG-NG-NS-HD-HD-NG-NG-NH-NG	26TALE
NBlab18G06630	334	+	0.534878	CATTACCTTGT	2.51437e-05	NI-NG-NG-NS-HD-HD-NG-NG-NH-NG	26TALE
NBlab01G05120	515	+	0.532329	TATTTCCTTTT	2.68937e-05	NI-NG-NG-NS-HD-HD-NG-NG-NH-NG	26TALE
NBlab01G06360	448	+	0.532329	TATTTCCTTTT	2.68937e-05	NI-NG-NG-NS-HD-HD-NG-NG-NH-NG	26TALE
NBlab01G08000	403	+	0.532329	TATTTCCTTTT	2.68937e-05	NI-NG-NG-NS-HD-HD-NG-NG-NH-NG	26TALE
NBlab01G13090	113	+	0.532329	TATTTCCTTTT	2.68937e-05	NI-NG-NG-NS-HD-HD-NG-NG-NH-NG	26TALE
NBlab01G13920	579	+	0.532329	TATTTCCTTTT	2.68937e-05	NI-NG-NG-NS-HD-HD-NG-NG-NH-NG	26TALE
NBlab01G17880	63	+	0.532329	TATTTCCTTTT	2.68937e-05	NI-NG-NG-NS-HD-HD-NG-NG-NH-NG	26TALE
NBlab01G18880	37	+	0.532329	TATTTCCTTTT	2.68937e-05	NI-NG-NG-NS-HD-HD-NG-NG-NH-NG	26TALE
NBlab01G18880	330	+	0.532329	TATTTCCTTTT	2.68937e-05	NI-NG-NG-NS-HD-HD-NG-NG-NH-NG	26TALE
NBlab01G19280	493	+	0.532329	TATTTCCTTTT	2.68937e-05	NI-NG-NG-NS-HD-HD-NG-NG-NH-NG	26TALE
NBlab01G21290	369	+	0.532329	TATTTCCTTTT	2.68937e-05	NI-NG-NG-NS-HD-HD-NG-NG-NH-NG	26TALE
NBlab01G24490	479	+	0.532329	TATTTCCTTTT	2.68937e-05	NI-NG-NG-NS-HD-HD-NG-NG-NH-NG	26TALE
NBlab01G33950	280	+	0.532329	TATTTCCTTTT	2.68937e-05	NI-NG-NG-NS-HD-HD-NG-NG-NH-NG	26TALE
NBlab02G07360	185	+	0.532329	TATTTCCTTTT	2.68937e-05	NI-NG-NG-NS-HD-HD-NG-NG-NH-NG	26TALE
NBlab02G10930	9	+	0.532329	TATTTCCTTTT	2.68937e-05	NI-NG-NG-NS-HD-HD-NG-NG-NH-NG	26TALE
NBlab02G13240	272	+	0.532329	TATTTCCTTTT	2.68937e-05	NI-NG-NG-NS-HD-HD-NG-NG-NH-NG	26TALE
NBlab02G14820	344	+	0.532329	TATTTCCTTTT	2.68937e-05	NI-NG-NG-NS-HD-HD-NG-NG-NH-NG	26TALE
NBlab02G16750	36	+	0.532329	TATTTCCTTTT	2.68937e-05	NI-NG-NG-NS-HD-HD-NG-NG-NH-NG	26TALE
NBlab03G00380	333	+	0.532329	TATTTCCTTTT	2.68937e-05	NI-NG-NG-NS-HD-HD-NG-NG-NH-NG	26TALE
NBlab03G00390	343	+	0.532329	TATTTCCTTTT	2.68937e-05	NI-NG-NG-NS-HD-HD-NG-NG-NH-NG	26TALE
NBlab03G05370	216	+	0.532329	TATTTCCTTTT	2.68937e-05	NI-NG-NG-NS-HD-HD-NG-NG-NH-NG	26TALE
NBlab03G08500	217	+	0.532329	TATTTCCTTTT	2.68937e-05	NI-NG-NG-NS-HD-HD-NG-NG-NH-NG	26TALE
NBlab03G15810	284	+	0.532329	TATTTCCTTTT	2.68937e-05	NI-NG-NG-NS-HD-HD-NG-NG-NH-NG	26TALE
NBlab03G17460	538	+	0.532329	TATTTCCTTTT	2.68937e-05	NI-NG-NG-NS-HD-HD-NG-NG-NH-NG	26TALE
NBlab03G19600	173	+	0.532329	TATTTCCTTTT	2.68937e-05	NI-NG-NG-NS-HD-HD-NG-NG-NH-NG	26TALE
NBlab03G21060	439	+	0.532329	TATTTCCTTTT	2.68937e-05	NI-NG-NG-NS-HD-HD-NG-NG-NH-NG	26TALE
NBlab03G23060	6	+	0.532329	TATTTCCTTTT	2.68937e-05	NI-NG-NG-NS-HD-HD-NG-NG-NH-NG	26TALE
NBlab03G24580	425	+	0.532329	TATTTCCTTTT	2.68937e-05	NI-NG-NG-NS-HD-HD-NG-NG-NH-NG	26TALE
NBlab04G03560	485	+	0.532329	TATTTCCTTTT	2.68937e-05	NI-NG-NG-NS-HD-HD-NG-NG-NH-NG	26TALE
NBlab04G04240	536	+	0.532329	TATTTCCTTTT	2.68937e-05	NI-NG-NG-NS-HD-HD-NG-NG-NH-NG	26TALE
NBlab04G05850	385	+	0.532329	TATTTCCTTTT	2.68937e-05	NI-NG-NG-NS-HD-HD-NG-NG-NH-NG	26TALE
NBlab04G05880	447	+	0.532329	TATTTCCTTTT	2.68937e-05	NI-NG-NG-NS-HD-HD-NG-NG-NH-NG	26TALE
NBlab04G09720	355	+	0.532329	TATTTCCTTTT	2.68937e-05	NI-NG-NG-NS-HD-HD-NG-NG-NH-NG	26TALE
NBlab04G13310	67	+	0.532329	TATTTCCTTTT	2.68937e-05	NI-NG-NG-NS-HD-HD-NG-NG-NH-NG	26TALE
NBlab04G20200	340	+	0.532329	TATTTCCTTTT	2.68937e-05	NI-NG-NG-NS-HD-HD-NG-NG-NH-NG	26TALE
NBlab04G20900	280	+	0.532329	TATTTCCTTTT	2.68937e-05	NI-NG-NG-NS-HD-HD-NG-NG-NH-NG	26TALE
NBlab04G21080	321	+	0.532329	TATTTCCTTTT	2.68937e-05	NI-NG-NG-NS-HD-HD-NG-NG-NH-NG	26TALE
NBlab04G21120	162	+	0.532329	TATTTCCTTTT	2.68937e-05	NI-NG-NG-NS-HD-HD-NG-NG-NH-NG	26TALE
NBlab04G21130	202	+	0.532329	TATTTCCTTTT	2.68937e-05	NI-NG-NG-NS-HD-HD-NG-NG-NH-NG	26TALE
NBlab04G25610	189	+	0.532329	TATTTCCTTTT	2.68937e-05	NI-NG-NG-NS-HD-HD-NG-NG-NH-NG	26TALE
NBlab05G13410	59	+	0.532329	TATTTCCTTTT	2.68937e-05	NI-NG-NG-NS-HD-HD-NG-NG-NH-NG	26TALE
NBlab05G13690	336	+	0.532329	TATTTCCTTTT	2.68937e-05	NI-NG-NG-NS-HD-HD-NG-NG-NH-NG	26TALE
NBlab05G14400	73	+	0.532329	TATTTCCTTTT	2.68937e-05	NI-NG-NG-NS-HD-HD-NG-NG-NH-NG	26TALE
NBlab05G20960	45	+	0.532329	TATTTCCTTTT	2.68937e-05	NI-NG-NG-NS-HD-HD-NG-NG-NH-NG	26TALE
NBlab05G21150	206	+	0.532329	TATTTCCTTTT	2.68937e-05	NI-NG-NG-NS-HD-HD-NG-NG-NH-NG	26TALE
NBlab05G25040	292	+	0.532329	TATTTCCTTTT	2.68937e-05	NI-NG-NG-NS-HD-HD-NG-NG-NH-NG	26TALE
NBlab06G00010	173	+	0.532329	TATTTCCTTTT	2.68937e-05	NI-NG-NG-NS-HD-HD-NG-NG-NH-NG	26TALE
NBlab06G06460	117	+	0.532329	TATTTCCTTTT	2.68937e-05	NI-NG-NG-NS-HD-HD-NG-NG-NH-NG	26TALE
NBlab06G08270	281	+	0.532329	TATTTCCTTTT	2.68937e-05	NI-NG-NG-NS-HD-HD-NG-NG-NH-NG	26TALE
NBlab06G16310	478	+	0.532329	TATTTCCTTTT	2.68937e-05	NI-NG-NG-NS-HD-HD-NG-NG-NH-NG	26TALE
NBlab06G18620	220	+	0.532329	TATTTCCTTTT	2.68937e-05	NI-NG-NG-NS-HD-HD-NG-NG-NH-NG	26TALE
NBlab06G19310	306	+	0.532329	TATTTCCTTTT	2.68937e-05	NI-NG-NG-NS-HD-HD-NG-NG-NH-NG	26TALE
NBlab06G26450	515	+	0.532329	TATTTCCTTTT	2.68937e-05	NI-NG-NG-NS-HD-HD-NG-NG-NH-NG	26TALE
NBlab06G27690	72	+	0.532329	TATTTCCTTTT	2.68937e-05	NI-NG-NG-NS-HD-HD-NG-NG-NH-NG	26TALE
NBlab07G02650	406	+	0.532329	TATTTCCTTTT	2.68937e-05	NI-NG-NG-NS-HD-HD-NG-NG-NH-NG	26TALE
NBlab07G06340	345	+	0.532329	TATTTCCTTTT	2.68937e-05	NI-NG-NG-NS-HD-HD-NG-NG-NH-NG	26TALE
NBlab07G06980	312	+	0.532329	TATTTCCTTTT	2.68937e-05	NI-NG-NG-NS-HD-HD-NG-NG-NH-NG	26TALE
NBlab07G13320	166	+	0.532329	TATTTCCTTTT	2.68937e-05	NI-NG-NG-NS-HD-HD-NG-NG-NH-NG	26TALE
NBlab07G13380	444	+	0.532329	TATTTCCTTTT	2.68937e-05	NI-NG-NG-NS-HD-HD-NG-NG-NH-NG	26TALE
NBlab07G18230	152	+	0.532329	TATTTCCTTTT	2.68937e-05	NI-NG-NG-NS-HD-HD-NG-NG-NH-NG	26TALE
NBlab08G06540	576	+	0.532329	TATTTCCTTTT	2.68937e-05	NI-NG-NG-NS-HD-HD-NG-NG-NH-NG	26TALE
NBlab08G07370	446	+	0.532329	TATTTCCTTTT	2.68937e-05	NI-NG-NG-NS-HD-HD-NG-NG-NH-NG	26TALE
NBlab08G14710	33	+	0.532329	TATTTCCTTTT	2.68937e-05	NI-NG-NG-NS-HD-HD-NG-NG-NH-NG	26TALE
NBlab08G17750	6	+	0.532329	TATTTCCTTTT	2.68937e-05	NI-NG-NG-NS-HD-HD-NG-NG-NH-NG	26TALE
NBlab08G18140	166	+	0.532329	TATTTCCTTTT	2.68937e-05	NI-NG-NG-NS-HD-HD-NG-NG-NH-NG	26TALE
NBlab08G19650	408	+	0.532329	TATTTCCTTTT	2.68937e-05	NI-NG-NG-NS-HD-HD-NG-NG-NH-NG	26TALE
NBlab08G24800	251	+	0.532329	TATTTCCTTTT	2.68937e-05	NI-NG-NG-NS-HD-HD-NG-NG-NH-NG	26TALE
NBlab09G06980	94	+	0.532329	TATTTCCTTTT	2.68937e-05	NI-NG-NG-NS-HD-HD-NG-NG-NH-NG	26TALE
NBlab09G07090	101	+	0.532329	TATTTCCTTTT	2.68937e-05	NI-NG-NG-NS-HD-HD-NG-NG-NH-NG	26TALE
NBlab09G09870	422	+	0.532329	TATTTCCTTTT	2.68937e-05	NI-NG-NG-NS-HD-HD-NG-NG-NH-NG	26TALE
NBlab09G17870	547	+	0.532329	TATTTCCTTTT	2.68937e-05	NI-NG-NG-NS-HD-HD-NG-NG-NH-NG	26TALE
NBlab09G20760	61	+	0.532329	TATTTCCTTTT	2.68937e-05	NI-NG-NG-NS-HD-HD-NG-NG-NH-NG	26TALE
NBlab09G23600	417	+	0.532329	TATTTCCTTTT	2.68937e-05	NI-NG-NG-NS-HD-HD-NG-NG-NH-NG	26TALE
NBlab09G24750	414	+	0.532329	TATTTCCTTTT	2.68937e-05	NI-NG-NG-NS-HD-HD-NG-NG-NH-NG	26TALE
NBlab09G27030	431	+	0.532329	TATTTCCTTTT	2.68937e-05	NI-NG-NG-NS-HD-HD-NG-NG-NH-NG	26TALE
NBlab10G01090	386	+	0.532329	TATTTCCTTTT	2.68937e-05	NI-NG-NG-NS-HD-HD-NG-NG-NH-NG	26TALE
NBlab10G01100	386	+	0.532329	TATTTCCTTTT	2.68937e-05	NI-NG-NG-NS-HD-HD-NG-NG-NH-NG	26TALE
NBlab10G06210	447	+	0.532329	TATTTCCTTTT	2.68937e-05	NI-NG-NG-NS-HD-HD-NG-NG-NH-NG	26TALE
NBlab10G06740	483	+	0.532329	TATTTCCTTTT	2.68937e-05	NI-NG-NG-NS-HD-HD-NG-NG-NH-NG	26TALE
NBlab10G13360	580	+	0.532329	TATTTCCTTTT	2.68937e-05	NI-NG-NG-NS-HD-HD-NG-NG-NH-NG	26TALE
NBlab10G15310	309	+	0.532329	TATTTCCTTTT	2.68937e-05	NI-NG-NG-NS-HD-HD-NG-NG-NH-NG	26TALE
NBlab10G20400	341	+	0.532329	TATTTCCTTTT	2.68937e-05	NI-NG-NG-NS-HD-HD-NG-NG-NH-NG	26TALE
NBlab11G02300	26	+	0.532329	TATTTCCTTTT	2.68937e-05	NI-NG-NG-NS-HD-HD-NG-NG-NH-NG	26TALE
NBlab11G03030	209	+	0.532329	TATTTCCTTTT	2.68937e-05	NI-NG-NG-NS-HD-HD-NG-NG-NH-NG	26TALE
NBlab11G07990	475	+	0.532329	TATTTCCTTTT	2.68937e-05	NI-NG-NG-NS-HD-HD-NG-NG-NH-NG	26TALE
NBlab11G17220	149	+	0.532329	TATTTCCTTTT	2.68937e-05	NI-NG-NG-NS-HD-HD-NG-NG-NH-NG	26TALE
NBlab11G22400	225	+	0.532329	TATTTCCTTTT	2.68937e-05	NI-NG-NG-NS-HD-HD-NG-NG-NH-NG	26TALE
NBlab12G03980	234	+	0.532329	TATTTCCTTTT	2.68937e-05	NI-NG-NG-NS-HD-HD-NG-NG-NH-NG	26TALE
NBlab12G04780	416	+	0.532329	TATTTCCTTTT	2.68937e-05	NI-NG-NG-NS-HD-HD-NG-NG-NH-NG	26TALE
NBlab12G08100	221	+	0.532329	TATTTCCTTTT	2.68937e-05	NI-NG-NG-NS-HD-HD-NG-NG-NH-NG	26TALE
NBlab12G13060	440	+	0.532329	TATTTCCTTTT	2.68937e-05	NI-NG-NG-NS-HD-HD-NG-NG-NH-NG	26TALE
NBlab12G13070	447	+	0.532329	TATTTCCTTTT	2.68937e-05	NI-NG-NG-NS-HD-HD-NG-NG-NH-NG	26TALE
NBlab12G13080	447	+	0.532329	TATTTCCTTTT	2.68937e-05	NI-NG-NG-NS-HD-HD-NG-NG-NH-NG	26TALE
NBlab12G13090	445	+	0.532329	TATTTCCTTTT	2.68937e-05	NI-NG-NG-NS-HD-HD-NG-NG-NH-NG	26TALE
NBlab12G13140	416	+	0.532329	TATTTCCTTTT	2.68937e-05	NI-NG-NG-NS-HD-HD-NG-NG-NH-NG	26TALE
NBlab12G13480	440	+	0.532329	TATTTCCTTTT	2.68937e-05	NI-NG-NG-NS-HD-HD-NG-NG-NH-NG	26TALE
NBlab12G13800	356	+	0.532329	TATTTCCTTTT	2.68937e-05	NI-NG-NG-NS-HD-HD-NG-NG-NH-NG	26TALE
NBlab12G13820	69	+	0.532329	TATTTCCTTTT	2.68937e-05	NI-NG-NG-NS-HD-HD-NG-NG-NH-NG	26TALE
NBlab12G14280	48	+	0.532329	TATTTCCTTTT	2.68937e-05	NI-NG-NG-NS-HD-HD-NG-NG-NH-NG	26TALE
NBlab12G14790	468	+	0.532329	TATTTCCTTTT	2.68937e-05	NI-NG-NG-NS-HD-HD-NG-NG-NH-NG	26TALE
NBlab12G21220	4	+	0.532329	TATTTCCTTTT	2.68937e-05	NI-NG-NG-NS-HD-HD-NG-NG-NH-NG	26TALE
NBlab12G26030	43	+	0.532329	TATTTCCTTTT	2.68937e-05	NI-NG-NG-NS-HD-HD-NG-NG-NH-NG	26TALE
NBlab12G28140	460	+	0.532329	TATTTCCTTTT	2.68937e-05	NI-NG-NG-NS-HD-HD-NG-NG-NH-NG	26TALE
NBlab13G08760	120	+	0.532329	TATTTCCTTTT	2.68937e-05	NI-NG-NG-NS-HD-HD-NG-NG-NH-NG	26TALE
NBlab13G09270	499	+	0.532329	TATTTCCTTTT	2.68937e-05	NI-NG-NG-NS-HD-HD-NG-NG-NH-NG	26TALE
NBlab13G16340	469	+	0.532329	TATTTCCTTTT	2.68937e-05	NI-NG-NG-NS-HD-HD-NG-NG-NH-NG	26TALE
NBlab13G17850	203	+	0.532329	TATTTCCTTTT	2.68937e-05	NI-NG-NG-NS-HD-HD-NG-NG-NH-NG	26TALE
NBlab13G19110	384	+	0.532329	TATTTCCTTTT	2.68937e-05	NI-NG-NG-NS-HD-HD-NG-NG-NH-NG	26TALE
NBlab13G21180	501	+	0.532329	TATTTCCTTTT	2.68937e-05	NI-NG-NG-NS-HD-HD-NG-NG-NH-NG	26TALE
NBlab13G25410	403	+	0.532329	TATTTCCTTTT	2.68937e-05	NI-NG-NG-NS-HD-HD-NG-NG-NH-NG	26TALE
NBlab13G26770	386	+	0.532329	TATTTCCTTTT	2.68937e-05	NI-NG-NG-NS-HD-HD-NG-NG-NH-NG	26TALE
NBlab13G27180	353	+	0.532329	TATTTCCTTTT	2.68937e-05	NI-NG-NG-NS-HD-HD-NG-NG-NH-NG	26TALE
NBlab14G02520	502	+	0.532329	TATTTCCTTTT	2.68937e-05	NI-NG-NG-NS-HD-HD-NG-NG-NH-NG	26TALE
NBlab14G08140	229	+	0.532329	TATTTCCTTTT	2.68937e-05	NI-NG-NG-NS-HD-HD-NG-NG-NH-NG	26TALE
NBlab14G09430	284	+	0.532329	TATTTCCTTTT	2.68937e-05	NI-NG-NG-NS-HD-HD-NG-NG-NH-NG	26TALE
NBlab14G10300	168	+	0.532329	TATTTCCTTTT	2.68937e-05	NI-NG-NG-NS-HD-HD-NG-NG-NH-NG	26TALE
NBlab14G14240	187	+	0.532329	TATTTCCTTTT	2.68937e-05	NI-NG-NG-NS-HD-HD-NG-NG-NH-NG	26TALE
NBlab14G27150	261	+	0.532329	TATTTCCTTTT	2.68937e-05	NI-NG-NG-NS-HD-HD-NG-NG-NH-NG	26TALE
NBlab14G27190	332	+	0.532329	TATTTCCTTTT	2.68937e-05	NI-NG-NG-NS-HD-HD-NG-NG-NH-NG	26TALE
NBlab14G27650	24	+	0.532329	TATTTCCTTTT	2.68937e-05	NI-NG-NG-NS-HD-HD-NG-NG-NH-NG	26TALE
NBlab15G11710	31	+	0.532329	TATTTCCTTTT	2.68937e-05	NI-NG-NG-NS-HD-HD-NG-NG-NH-NG	26TALE
NBlab15G11890	485	+	0.532329	TATTTCCTTTT	2.68937e-05	NI-NG-NG-NS-HD-HD-NG-NG-NH-NG	26TALE
NBlab15G12570	186	+	0.532329	TATTTCCTTTT	2.68937e-05	NI-NG-NG-NS-HD-HD-NG-NG-NH-NG	26TALE
NBlab15G16070	160	+	0.532329	TATTTCCTTTT	2.68937e-05	NI-NG-NG-NS-HD-HD-NG-NG-NH-NG	26TALE
NBlab15G19290	565	+	0.532329	TATTTCCTTTT	2.68937e-05	NI-NG-NG-NS-HD-HD-NG-NG-NH-NG	26TALE
NBlab15G20250	406	+	0.532329	TATTTCCTTTT	2.68937e-05	NI-NG-NG-NS-HD-HD-NG-NG-NH-NG	26TALE
NBlab15G21090	288	+	0.532329	TATTTCCTTTT	2.68937e-05	NI-NG-NG-NS-HD-HD-NG-NG-NH-NG	26TALE
NBlab16G00380	119	+	0.532329	TATTTCCTTTT	2.68937e-05	NI-NG-NG-NS-HD-HD-NG-NG-NH-NG	26TALE
NBlab16G00950	512	+	0.532329	TATTTCCTTTT	2.68937e-05	NI-NG-NG-NS-HD-HD-NG-NG-NH-NG	26TALE
NBlab16G08670	172	+	0.532329	TATTTCCTTTT	2.68937e-05	NI-NG-NG-NS-HD-HD-NG-NG-NH-NG	26TALE
NBlab16G11810	392	+	0.532329	TATTTCCTTTT	2.68937e-05	NI-NG-NG-NS-HD-HD-NG-NG-NH-NG	26TALE
NBlab16G13310	155	+	0.532329	TATTTCCTTTT	2.68937e-05	NI-NG-NG-NS-HD-HD-NG-NG-NH-NG	26TALE
NBlab16G23070	285	+	0.532329	TATTTCCTTTT	2.68937e-05	NI-NG-NG-NS-HD-HD-NG-NG-NH-NG	26TALE
NBlab17G04240	518	+	0.532329	TATTTCCTTTT	2.68937e-05	NI-NG-NG-NS-HD-HD-NG-NG-NH-NG	26TALE
NBlab17G06660	131	+	0.532329	TATTTCCTTTT	2.68937e-05	NI-NG-NG-NS-HD-HD-NG-NG-NH-NG	26TALE
NBlab17G16960	141	+	0.532329	TATTTCCTTTT	2.68937e-05	NI-NG-NG-NS-HD-HD-NG-NG-NH-NG	26TALE
NBlab17G17140	145	+	0.532329	TATTTCCTTTT	2.68937e-05	NI-NG-NG-NS-HD-HD-NG-NG-NH-NG	26TALE
NBlab17G20290	286	+	0.532329	TATTTCCTTTT	2.68937e-05	NI-NG-NG-NS-HD-HD-NG-NG-NH-NG	26TALE
NBlab17G20600	320	+	0.532329	TATTTCCTTTT	2.68937e-05	NI-NG-NG-NS-HD-HD-NG-NG-NH-NG	26TALE
NBlab17G24240	308	+	0.532329	TATTTCCTTTT	2.68937e-05	NI-NG-NG-NS-HD-HD-NG-NG-NH-NG	26TALE
NBlab18G05860	95	+	0.532329	TATTTCCTTTT	2.68937e-05	NI-NG-NG-NS-HD-HD-NG-NG-NH-NG	26TALE
NBlab18G08380	24	+	0.532329	TATTTCCTTTT	2.68937e-05	NI-NG-NG-NS-HD-HD-NG-NG-NH-NG	26TALE
NBlab18G12640	387	+	0.532329	TATTTCCTTTT	2.68937e-05	NI-NG-NG-NS-HD-HD-NG-NG-NH-NG	26TALE
NBlab19G06970	133	+	0.532329	TATTTCCTTTT	2.68937e-05	NI-NG-NG-NS-HD-HD-NG-NG-NH-NG	26TALE
NBlab19G06980	133	+	0.532329	TATTTCCTTTT	2.68937e-05	NI-NG-NG-NS-HD-HD-NG-NG-NH-NG	26TALE
NBlab19G09180	60	+	0.532329	TATTTCCTTTT	2.68937e-05	NI-NG-NG-NS-HD-HD-NG-NG-NH-NG	26TALE
NBlab19G12200	578	+	0.532329	TATTTCCTTTT	2.68937e-05	NI-NG-NG-NS-HD-HD-NG-NG-NH-NG	26TALE
NBlab19G15530	193	+	0.532329	TATTTCCTTTT	2.68937e-05	NI-NG-NG-NS-HD-HD-NG-NG-NH-NG	26TALE
NBlab19G19790	512	+	0.532329	TATTTCCTTTT	2.68937e-05	NI-NG-NG-NS-HD-HD-NG-NG-NH-NG	26TALE
NBlab19G21420	585	+	0.532329	TATTTCCTTTT	2.68937e-05	NI-NG-NG-NS-HD-HD-NG-NG-NH-NG	26TALE
NBlab19G21600	439	+	0.532329	TATTTCCTTTT	2.68937e-05	NI-NG-NG-NS-HD-HD-NG-NG-NH-NG	26TALE
NBlab01G05480	243	+	0.531662	TATTTCCTTAT	2.73702e-05	NI-NG-NG-NS-HD-HD-NG-NG-NH-NG	26TALE
NBlab01G07500	301	+	0.531662	TATTTCCTTAT	2.73702e-05	NI-NG-NG-NS-HD-HD-NG-NG-NH-NG	26TALE
NBlab01G14630	475	+	0.531662	TATTTCCTTAT	2.73702e-05	NI-NG-NG-NS-HD-HD-NG-NG-NH-NG	26TALE
NBlab02G09020	556	+	0.531662	TATTTCCTTAT	2.73702e-05	NI-NG-NG-NS-HD-HD-NG-NG-NH-NG	26TALE
NBlab02G18320	82	+	0.531662	TATTTCCTTAT	2.73702e-05	NI-NG-NG-NS-HD-HD-NG-NG-NH-NG	26TALE
NBlab03G02830	38	+	0.531662	TATTTCCTTAT	2.73702e-05	NI-NG-NG-NS-HD-HD-NG-NG-NH-NG	26TALE
NBlab03G08720	39	+	0.531662	TATTTCCTTAT	2.73702e-05	NI-NG-NG-NS-HD-HD-NG-NG-NH-NG	26TALE
NBlab03G21080	320	+	0.531662	TATTTCCTTAT	2.73702e-05	NI-NG-NG-NS-HD-HD-NG-NG-NH-NG	26TALE
NBlab03G25800	533	+	0.531662	TATTTCCTTAT	2.73702e-05	NI-NG-NG-NS-HD-HD-NG-NG-NH-NG	26TALE
NBlab05G16140	115	+	0.531662	TATTTCCTTAT	2.73702e-05	NI-NG-NG-NS-HD-HD-NG-NG-NH-NG	26TALE
NBlab05G19380	483	+	0.531662	TATTTCCTTAT	2.73702e-05	NI-NG-NG-NS-HD-HD-NG-NG-NH-NG	26TALE
NBlab05G22320	237	+	0.531662	TATTTCCTTAT	2.73702e-05	NI-NG-NG-NS-HD-HD-NG-NG-NH-NG	26TALE
NBlab06G05850	11	+	0.531662	TATTTCCTTAT	2.73702e-05	NI-NG-NG-NS-HD-HD-NG-NG-NH-NG	26TALE
NBlab06G09890	459	+	0.531662	TATTTCCTTAT	2.73702e-05	NI-NG-NG-NS-HD-HD-NG-NG-NH-NG	26TALE
NBlab06G18740	418	+	0.531662	TATTTCCTTAT	2.73702e-05	NI-NG-NG-NS-HD-HD-NG-NG-NH-NG	26TALE
NBlab06G19610	319	+	0.531662	TATTTCCTTAT	2.73702e-05	NI-NG-NG-NS-HD-HD-NG-NG-NH-NG	26TALE
NBlab06G27410	192	+	0.531662	TATTTCCTTAT	2.73702e-05	NI-NG-NG-NS-HD-HD-NG-NG-NH-NG	26TALE
NBlab07G18570	399	+	0.531662	TATTTCCTTAT	2.73702e-05	NI-NG-NG-NS-HD-HD-NG-NG-NH-NG	26TALE
NBlab08G18220	456	+	0.531662	TATTTCCTTAT	2.73702e-05	NI-NG-NG-NS-HD-HD-NG-NG-NH-NG	26TALE
NBlab08G18230	80	+	0.531662	TATTTCCTTAT	2.73702e-05	NI-NG-NG-NS-HD-HD-NG-NG-NH-NG	26TALE
NBlab08G21150	358	+	0.531662	TATTTCCTTAT	2.73702e-05	NI-NG-NG-NS-HD-HD-NG-NG-NH-NG	26TALE
NBlab09G04160	4	+	0.531662	TATTTCCTTAT	2.73702e-05	NI-NG-NG-NS-HD-HD-NG-NG-NH-NG	26TALE
NBlab09G08620	358	+	0.531662	TATTTCCTTAT	2.73702e-05	NI-NG-NG-NS-HD-HD-NG-NG-NH-NG	26TALE
NBlab10G15610	346	+	0.531662	TATTTCCTTAT	2.73702e-05	NI-NG-NG-NS-HD-HD-NG-NG-NH-NG	26TALE
NBlab11G00460	131	+	0.531662	TATTTCCTTAT	2.73702e-05	NI-NG-NG-NS-HD-HD-NG-NG-NH-NG	26TALE
NBlab11G12390	296	+	0.531662	TATTTCCTTAT	2.73702e-05	NI-NG-NG-NS-HD-HD-NG-NG-NH-NG	26TALE
NBlab11G19120	515	+	0.531662	TATTTCCTTAT	2.73702e-05	NI-NG-NG-NS-HD-HD-NG-NG-NH-NG	26TALE
NBlab12G15680	298	+	0.531662	TATTTCCTTAT	2.73702e-05	NI-NG-NG-NS-HD-HD-NG-NG-NH-NG	26TALE
NBlab12G16960	151	+	0.531662	TATTTCCTTAT	2.73702e-05	NI-NG-NG-NS-HD-HD-NG-NG-NH-NG	26TALE
NBlab12G30300	175	+	0.531662	TATTTCCTTAT	2.73702e-05	NI-NG-NG-NS-HD-HD-NG-NG-NH-NG	26TALE
NBlab13G19150	509	+	0.531662	TATTTCCTTAT	2.73702e-05	NI-NG-NG-NS-HD-HD-NG-NG-NH-NG	26TALE
NBlab13G24080	346	+	0.531662	TATTTCCTTAT	2.73702e-05	NI-NG-NG-NS-HD-HD-NG-NG-NH-NG	26TALE
NBlab14G02170	105	+	0.531662	TATTTCCTTAT	2.73702e-05	NI-NG-NG-NS-HD-HD-NG-NG-NH-NG	26TALE
NBlab14G02180	105	+	0.531662	TATTTCCTTAT	2.73702e-05	NI-NG-NG-NS-HD-HD-NG-NG-NH-NG	26TALE
NBlab14G13060	421	+	0.531662	TATTTCCTTAT	2.73702e-05	NI-NG-NG-NS-HD-HD-NG-NG-NH-NG	26TALE
NBlab15G08250	167	+	0.531662	TATTTCCTTAT	2.73702e-05	NI-NG-NG-NS-HD-HD-NG-NG-NH-NG	26TALE
NBlab15G08260	167	+	0.531662	TATTTCCTTAT	2.73702e-05	NI-NG-NG-NS-HD-HD-NG-NG-NH-NG	26TALE
NBlab15G13080	327	+	0.531662	TATTTCCTTAT	2.73702e-05	NI-NG-NG-NS-HD-HD-NG-NG-NH-NG	26TALE
NBlab15G15130	417	+	0.531662	TATTTCCTTAT	2.73702e-05	NI-NG-NG-NS-HD-HD-NG-NG-NH-NG	26TALE
NBlab16G11090	61	+	0.531662	TATTTCCTTAT	2.73702e-05	NI-NG-NG-NS-HD-HD-NG-NG-NH-NG	26TALE
NBlab16G13910	368	+	0.531662	TATTTCCTTAT	2.73702e-05	NI-NG-NG-NS-HD-HD-NG-NG-NH-NG	26TALE
NBlab16G19800	291	+	0.531662	TATTTCCTTAT	2.73702e-05	NI-NG-NG-NS-HD-HD-NG-NG-NH-NG	26TALE
NBlab16G21530	396	+	0.531662	TATTTCCTTAT	2.73702e-05	NI-NG-NG-NS-HD-HD-NG-NG-NH-NG	26TALE
NBlab17G02110	290	+	0.531662	TATTTCCTTAT	2.73702e-05	NI-NG-NG-NS-HD-HD-NG-NG-NH-NG	26TALE
NBlab17G12320	578	+	0.531662	TATTTCCTTAT	2.73702e-05	NI-NG-NG-NS-HD-HD-NG-NG-NH-NG	26TALE
NBlab18G04490	61	+	0.531662	TATTTCCTTAT	2.73702e-05	NI-NG-NG-NS-HD-HD-NG-NG-NH-NG	26TALE
NBlab18G05420	311	+	0.531662	TATTTCCTTAT	2.73702e-05	NI-NG-NG-NS-HD-HD-NG-NG-NH-NG	26TALE
NBlab18G09170	306	+	0.531662	TATTTCCTTAT	2.73702e-05	NI-NG-NG-NS-HD-HD-NG-NG-NH-NG	26TALE
NBlab18G25580	291	+	0.531662	TATTTCCTTAT	2.73702e-05	NI-NG-NG-NS-HD-HD-NG-NG-NH-NG	26TALE
NBlab19G01590	448	+	0.531662	TATTTCCTTAT	2.73702e-05	NI-NG-NG-NS-HD-HD-NG-NG-NH-NG	26TALE
NBlab19G04210	158	+	0.531662	TATTTCCTTAT	2.73702e-05	NI-NG-NG-NS-HD-HD-NG-NG-NH-NG	26TALE
NBlab01G16100	321	+	0.529682	TATTTCCTTCT	2.88331e-05	NI-NG-NG-NS-HD-HD-NG-NG-NH-NG	26TALE
NBlab01G17310	540	+	0.529682	TATTTCCTTCT	2.88331e-05	NI-NG-NG-NS-HD-HD-NG-NG-NH-NG	26TALE
NBlab01G22610	351	+	0.529682	TATTTCCTTCT	2.88331e-05	NI-NG-NG-NS-HD-HD-NG-NG-NH-NG	26TALE
NBlab01G30580	492	+	0.529682	TATTTCCTTCT	2.88331e-05	NI-NG-NG-NS-HD-HD-NG-NG-NH-NG	26TALE
NBlab01G33880	210	+	0.529682	TATTTCCTTCT	2.88331e-05	NI-NG-NG-NS-HD-HD-NG-NG-NH-NG	26TALE
NBlab02G02720	514	+	0.529682	TATTTCCTTCT	2.88331e-05	NI-NG-NG-NS-HD-HD-NG-NG-NH-NG	26TALE
NBlab02G11880	232	+	0.529682	TATTTCCTTCT	2.88331e-05	NI-NG-NG-NS-HD-HD-NG-NG-NH-NG	26TALE
NBlab02G13380	279	+	0.529682	TATTTCCTTCT	2.88331e-05	NI-NG-NG-NS-HD-HD-NG-NG-NH-NG	26TALE
NBlab02G19740	146	+	0.529682	TATTTCCTTCT	2.88331e-05	NI-NG-NG-NS-HD-HD-NG-NG-NH-NG	26TALE
NBlab03G07050	198	+	0.529682	TATTTCCTTCT	2.88331e-05	NI-NG-NG-NS-HD-HD-NG-NG-NH-NG	26TALE
NBlab03G07060	48	+	0.529682	TATTTCCTTCT	2.88331e-05	NI-NG-NG-NS-HD-HD-NG-NG-NH-NG	26TALE
NBlab03G17740	587	+	0.529682	TATTTCCTTCT	2.88331e-05	NI-NG-NG-NS-HD-HD-NG-NG-NH-NG	26TALE
NBlab03G20020	9	+	0.529682	TATTTCCTTCT	2.88331e-05	NI-NG-NG-NS-HD-HD-NG-NG-NH-NG	26TALE
NBlab04G01870	308	+	0.529682	TATTTCCTTCT	2.88331e-05	NI-NG-NG-NS-HD-HD-NG-NG-NH-NG	26TALE
NBlab04G08930	502	+	0.529682	TATTTCCTTCT	2.88331e-05	NI-NG-NG-NS-HD-HD-NG-NG-NH-NG	26TALE
NBlab04G12170	586	+	0.529682	TATTTCCTTCT	2.88331e-05	NI-NG-NG-NS-HD-HD-NG-NG-NH-NG	26TALE
NBlab04G13550	311	+	0.529682	TATTTCCTTCT	2.88331e-05	NI-NG-NG-NS-HD-HD-NG-NG-NH-NG	26TALE
NBlab04G14460	362	+	0.529682	TATTTCCTTCT	2.88331e-05	NI-NG-NG-NS-HD-HD-NG-NG-NH-NG	26TALE
NBlab04G15480	540	+	0.529682	TATTTCCTTCT	2.88331e-05	NI-NG-NG-NS-HD-HD-NG-NG-NH-NG	26TALE
NBlab04G26040	222	+	0.529682	TATTTCCTTCT	2.88331e-05	NI-NG-NG-NS-HD-HD-NG-NG-NH-NG	26TALE
NBlab06G14120	213	+	0.529682	TATTTCCTTCT	2.88331e-05	NI-NG-NG-NS-HD-HD-NG-NG-NH-NG	26TALE
NBlab06G17750	401	+	0.529682	TATTTCCTTCT	2.88331e-05	NI-NG-NG-NS-HD-HD-NG-NG-NH-NG	26TALE
NBlab06G22470	290	+	0.529682	TATTTCCTTCT	2.88331e-05	NI-NG-NG-NS-HD-HD-NG-NG-NH-NG	26TALE
NBlab08G11480	439	+	0.529682	TATTTCCTTCT	2.88331e-05	NI-NG-NG-NS-HD-HD-NG-NG-NH-NG	26TALE
NBlab09G13680	356	+	0.529682	TATTTCCTTCT	2.88331e-05	NI-NG-NG-NS-HD-HD-NG-NG-NH-NG	26TALE
NBlab09G18340	321	+	0.529682	TATTTCCTTCT	2.88331e-05	NI-NG-NG-NS-HD-HD-NG-NG-NH-NG	26TALE
NBlab09G18350	320	+	0.529682	TATTTCCTTCT	2.88331e-05	NI-NG-NG-NS-HD-HD-NG-NG-NH-NG	26TALE
NBlab09G24980	64	+	0.529682	TATTTCCTTCT	2.88331e-05	NI-NG-NG-NS-HD-HD-NG-NG-NH-NG	26TALE
NBlab10G17650	85	+	0.529682	TATTTCCTTCT	2.88331e-05	NI-NG-NG-NS-HD-HD-NG-NG-NH-NG	26TALE
NBlab10G21330	206	+	0.529682	TATTTCCTTCT	2.88331e-05	NI-NG-NG-NS-HD-HD-NG-NG-NH-NG	26TALE
NBlab11G08290	200	+	0.529682	TATTTCCTTCT	2.88331e-05	NI-NG-NG-NS-HD-HD-NG-NG-NH-NG	26TALE
NBlab11G13100	172	+	0.529682	TATTTCCTTCT	2.88331e-05	NI-NG-NG-NS-HD-HD-NG-NG-NH-NG	26TALE
NBlab12G11930	411	+	0.529682	TATTTCCTTCT	2.88331e-05	NI-NG-NG-NS-HD-HD-NG-NG-NH-NG	26TALE
NBlab12G19740	59	+	0.529682	TATTTCCTTCT	2.88331e-05	NI-NG-NG-NS-HD-HD-NG-NG-NH-NG	26TALE
NBlab12G21120	415	+	0.529682	TATTTCCTTCT	2.88331e-05	NI-NG-NG-NS-HD-HD-NG-NG-NH-NG	26TALE
NBlab12G22450	383	+	0.529682	TATTTCCTTCT	2.88331e-05	NI-NG-NG-NS-HD-HD-NG-NG-NH-NG	26TALE
NBlab12G24490	350	+	0.529682	TATTTCCTTCT	2.88331e-05	NI-NG-NG-NS-HD-HD-NG-NG-NH-NG	26TALE
NBlab13G00430	121	+	0.529682	TATTTCCTTCT	2.88331e-05	NI-NG-NG-NS-HD-HD-NG-NG-NH-NG	26TALE
NBlab13G15110	334	+	0.529682	TATTTCCTTCT	2.88331e-05	NI-NG-NG-NS-HD-HD-NG-NG-NH-NG	26TALE
NBlab13G15500	330	+	0.529682	TATTTCCTTCT	2.88331e-05	NI-NG-NG-NS-HD-HD-NG-NG-NH-NG	26TALE
NBlab13G16930	192	+	0.529682	TATTTCCTTCT	2.88331e-05	NI-NG-NG-NS-HD-HD-NG-NG-NH-NG	26TALE
NBlab14G04880	447	+	0.529682	TATTTCCTTCT	2.88331e-05	NI-NG-NG-NS-HD-HD-NG-NG-NH-NG	26TALE
NBlab14G06590	88	+	0.529682	TATTTCCTTCT	2.88331e-05	NI-NG-NG-NS-HD-HD-NG-NG-NH-NG	26TALE
NBlab14G15550	428	+	0.529682	TATTTCCTTCT	2.88331e-05	NI-NG-NG-NS-HD-HD-NG-NG-NH-NG	26TALE
NBlab14G20480	582	+	0.529682	TATTTCCTTCT	2.88331e-05	NI-NG-NG-NS-HD-HD-NG-NG-NH-NG	26TALE
NBlab15G07440	575	+	0.529682	TATTTCCTTCT	2.88331e-05	NI-NG-NG-NS-HD-HD-NG-NG-NH-NG	26TALE
NBlab15G14510	543	+	0.529682	TATTTCCTTCT	2.88331e-05	NI-NG-NG-NS-HD-HD-NG-NG-NH-NG	26TALE
NBlab16G09060	125	+	0.529682	TATTTCCTTCT	2.88331e-05	NI-NG-NG-NS-HD-HD-NG-NG-NH-NG	26TALE
NBlab16G14260	465	+	0.529682	TATTTCCTTCT	2.88331e-05	NI-NG-NG-NS-HD-HD-NG-NG-NH-NG	26TALE
NBlab16G20080	58	+	0.529682	TATTTCCTTCT	2.88331e-05	NI-NG-NG-NS-HD-HD-NG-NG-NH-NG	26TALE
NBlab17G05310	348	+	0.529682	TATTTCCTTCT	2.88331e-05	NI-NG-NG-NS-HD-HD-NG-NG-NH-NG	26TALE
NBlab17G05620	143	+	0.529682	TATTTCCTTCT	2.88331e-05	NI-NG-NG-NS-HD-HD-NG-NG-NH-NG	26TALE
NBlab17G15610	482	+	0.529682	TATTTCCTTCT	2.88331e-05	NI-NG-NG-NS-HD-HD-NG-NG-NH-NG	26TALE
NBlab17G21730	328	+	0.529682	TATTTCCTTCT	2.88331e-05	NI-NG-NG-NS-HD-HD-NG-NG-NH-NG	26TALE
NBlab19G01710	402	+	0.529682	TATTTCCTTCT	2.88331e-05	NI-NG-NG-NS-HD-HD-NG-NG-NH-NG	26TALE
NBlab19G04320	354	+	0.529682	TATTTCCTTCT	2.88331e-05	NI-NG-NG-NS-HD-HD-NG-NG-NH-NG	26TALE
NBlab19G17340	83	+	0.529682	TATTTCCTTCT	2.88331e-05	NI-NG-NG-NS-HD-HD-NG-NG-NH-NG	26TALE
NBlab19G17350	83	+	0.529682	TATTTCCTTCT	2.88331e-05	NI-NG-NG-NS-HD-HD-NG-NG-NH-NG	26TALE
NBlab01G04040	96	+	0.529417	TATTGACTTGT	2.90339e-05	NI-NG-NG-NS-HD-HD-NG-NG-NH-NG	26TALE
NBlab01G06600	482	+	0.529417	TATTGACTTGT	2.90339e-05	NI-NG-NG-NS-HD-HD-NG-NG-NH-NG	26TALE
NBlab01G07810	40	+	0.529417	TATTGACTTGT	2.90339e-05	NI-NG-NG-NS-HD-HD-NG-NG-NH-NG	26TALE
NBlab03G23550	79	+	0.529417	TATTGACTTGT	2.90339e-05	NI-NG-NG-NS-HD-HD-NG-NG-NH-NG	26TALE
NBlab06G25230	328	+	0.529417	TATTGACTTGT	2.90339e-05	NI-NG-NG-NS-HD-HD-NG-NG-NH-NG	26TALE
NBlab09G01960	448	+	0.529417	TATTGACTTGT	2.90339e-05	NI-NG-NG-NS-HD-HD-NG-NG-NH-NG	26TALE
NBlab13G05540	520	+	0.529417	TATTGACTTGT	2.90339e-05	NI-NG-NG-NS-HD-HD-NG-NG-NH-NG	26TALE
NBlab13G11530	294	+	0.529417	TATTGACTTGT	2.90339e-05	NI-NG-NG-NS-HD-HD-NG-NG-NH-NG	26TALE
NBlab14G03920	331	+	0.529417	TATTGACTTGT	2.90339e-05	NI-NG-NG-NS-HD-HD-NG-NG-NH-NG	26TALE
NBlab14G10410	366	+	0.529417	TATTGACTTGT	2.90339e-05	NI-NG-NG-NS-HD-HD-NG-NG-NH-NG	26TALE
NBlab15G22310	25	+	0.529417	TATTGACTTGT	2.90339e-05	NI-NG-NG-NS-HD-HD-NG-NG-NH-NG	26TALE
NBlab16G01890	509	+	0.529417	TATTGACTTGT	2.90339e-05	NI-NG-NG-NS-HD-HD-NG-NG-NH-NG	26TALE
NBlab18G10290	125	+	0.529417	TATTGACTTGT	2.90339e-05	NI-NG-NG-NS-HD-HD-NG-NG-NH-NG	26TALE
NBlab19G09260	51	+	0.529417	TATTGACTTGT	2.90339e-05	NI-NG-NG-NS-HD-HD-NG-NG-NH-NG	26TALE
NBlab19G19930	185	+	0.529417	TATTGACTTGT	2.90339e-05	NI-NG-NG-NS-HD-HD-NG-NG-NH-NG	26TALE
NBlab01G06840	259	-	0.528976	TATTCCCTTTT	2.93722e-05	NI-NG-NG-NS-HD-HD-NG-NG-NH-NG	26TALE
NBlab01G11940	34	-	0.528976	TATTCCCTTTT	2.93722e-05	NI-NG-NG-NS-HD-HD-NG-NG-NH-NG	26TALE
NBlab01G22080	357	-	0.528976	TATTCCCTTTT	2.93722e-05	NI-NG-NG-NS-HD-HD-NG-NG-NH-NG	26TALE
NBlab01G26890	459	-	0.528976	TATTCCCTTTT	2.93722e-05	NI-NG-NG-NS-HD-HD-NG-NG-NH-NG	26TALE
NBlab01G27330	214	-	0.528976	TATTCCCTTTT	2.93722e-05	NI-NG-NG-NS-HD-HD-NG-NG-NH-NG	26TALE
NBlab02G09300	294	-	0.528976	TATTCCCTTTT	2.93722e-05	NI-NG-NG-NS-HD-HD-NG-NG-NH-NG	26TALE
NBlab02G18440	203	-	0.528976	TATTCCCTTTT	2.93722e-05	NI-NG-NG-NS-HD-HD-NG-NG-NH-NG	26TALE
NBlab02G18690	251	-	0.528976	TATTCCCTTTT	2.93722e-05	NI-NG-NG-NS-HD-HD-NG-NG-NH-NG	26TALE
NBlab03G20900	288	-	0.528976	TATTCCCTTTT	2.93722e-05	NI-NG-NG-NS-HD-HD-NG-NG-NH-NG	26TALE
NBlab04G06670	372	-	0.528976	TATTCCCTTTT	2.93722e-05	NI-NG-NG-NS-HD-HD-NG-NG-NH-NG	26TALE
NBlab05G19600	440	-	0.528976	TATTCCCTTTT	2.93722e-05	NI-NG-NG-NS-HD-HD-NG-NG-NH-NG	26TALE
NBlab06G06540	389	-	0.528976	TATTCCCTTTT	2.93722e-05	NI-NG-NG-NS-HD-HD-NG-NG-NH-NG	26TALE
NBlab06G19540	308	-	0.528976	TATTCCCTTTT	2.93722e-05	NI-NG-NG-NS-HD-HD-NG-NG-NH-NG	26TALE
NBlab07G06760	220	-	0.528976	TATTCCCTTTT	2.93722e-05	NI-NG-NG-NS-HD-HD-NG-NG-NH-NG	26TALE
NBlab07G18140	275	-	0.528976	TATTCCCTTTT	2.93722e-05	NI-NG-NG-NS-HD-HD-NG-NG-NH-NG	26TALE
NBlab07G19670	487	-	0.528976	TATTCCCTTTT	2.93722e-05	NI-NG-NG-NS-HD-HD-NG-NG-NH-NG	26TALE
NBlab08G06790	193	-	0.528976	TATTCCCTTTT	2.93722e-05	NI-NG-NG-NS-HD-HD-NG-NG-NH-NG	26TALE
NBlab11G02690	73	-	0.528976	TATTCCCTTTT	2.93722e-05	NI-NG-NG-NS-HD-HD-NG-NG-NH-NG	26TALE
NBlab11G05660	317	-	0.528976	TATTCCCTTTT	2.93722e-05	NI-NG-NG-NS-HD-HD-NG-NG-NH-NG	26TALE
NBlab11G09380	324	-	0.528976	TATTCCCTTTT	2.93722e-05	NI-NG-NG-NS-HD-HD-NG-NG-NH-NG	26TALE
NBlab11G23680	277	-	0.528976	TATTCCCTTTT	2.93722e-05	NI-NG-NG-NS-HD-HD-NG-NG-NH-NG	26TALE
NBlab13G01120	48	-	0.528976	TATTCCCTTTT	2.93722e-05	NI-NG-NG-NS-HD-HD-NG-NG-NH-NG	26TALE
NBlab13G01130	48	-	0.528976	TATTCCCTTTT	2.93722e-05	NI-NG-NG-NS-HD-HD-NG-NG-NH-NG	26TALE
NBlab13G07340	387	-	0.528976	TATTCCCTTTT	2.93722e-05	NI-NG-NG-NS-HD-HD-NG-NG-NH-NG	26TALE
NBlab14G10240	361	-	0.528976	TATTCCCTTTT	2.93722e-05	NI-NG-NG-NS-HD-HD-NG-NG-NH-NG	26TALE
NBlab14G16230	10	-	0.528976	TATTCCCTTTT	2.93722e-05	NI-NG-NG-NS-HD-HD-NG-NG-NH-NG	26TALE
NBlab15G07670	48	-	0.528976	TATTCCCTTTT	2.93722e-05	NI-NG-NG-NS-HD-HD-NG-NG-NH-NG	26TALE
NBlab16G00270	179	-	0.528976	TATTCCCTTTT	2.93722e-05	NI-NG-NG-NS-HD-HD-NG-NG-NH-NG	26TALE
NBlab16G01640	369	-	0.528976	TATTCCCTTTT	2.93722e-05	NI-NG-NG-NS-HD-HD-NG-NG-NH-NG	26TALE
NBlab16G25570	271	-	0.528976	TATTCCCTTTT	2.93722e-05	NI-NG-NG-NS-HD-HD-NG-NG-NH-NG	26TALE
NBlab17G16820	19	-	0.528976	TATTCCCTTTT	2.93722e-05	NI-NG-NG-NS-HD-HD-NG-NG-NH-NG	26TALE
NBlab18G08540	194	-	0.528976	TATTCCCTTTT	2.93722e-05	NI-NG-NG-NS-HD-HD-NG-NG-NH-NG	26TALE
NBlab18G11740	99	-	0.528976	TATTCCCTTTT	2.93722e-05	NI-NG-NG-NS-HD-HD-NG-NG-NH-NG	26TALE
NBlab18G23970	248	-	0.528976	TATTCCCTTTT	2.93722e-05	NI-NG-NG-NS-HD-HD-NG-NG-NH-NG	26TALE
NBlab19G10190	345	-	0.528976	TATTCCCTTTT	2.93722e-05	NI-NG-NG-NS-HD-HD-NG-NG-NH-NG	26TALE
NBlab19G24690	273	-	0.528976	TATTCCCTTTT	2.93722e-05	NI-NG-NG-NS-HD-HD-NG-NG-NH-NG	26TALE
NBlab01G00720	413	-	0.528309	TATTCCCTTAT	2.98902e-05	NI-NG-NG-NS-HD-HD-NG-NG-NH-NG	26TALE
NBlab01G02190	100	-	0.528309	TATTCCCTTAT	2.98902e-05	NI-NG-NG-NS-HD-HD-NG-NG-NH-NG	26TALE
NBlab01G03130	56	-	0.528309	TATTCCCTTAT	2.98902e-05	NI-NG-NG-NS-HD-HD-NG-NG-NH-NG	26TALE
NBlab01G27140	283	-	0.528309	TATTCCCTTAT	2.98902e-05	NI-NG-NG-NS-HD-HD-NG-NG-NH-NG	26TALE
NBlab02G15790	585	-	0.528309	TATTCCCTTAT	2.98902e-05	NI-NG-NG-NS-HD-HD-NG-NG-NH-NG	26TALE
NBlab03G09880	23	-	0.528309	TATTCCCTTAT	2.98902e-05	NI-NG-NG-NS-HD-HD-NG-NG-NH-NG	26TALE
NBlab05G06580	0	-	0.528309	TATTCCCTTAT	2.98902e-05	NI-NG-NG-NS-HD-HD-NG-NG-NH-NG	26TALE
NBlab05G08260	197	-	0.528309	TATTCCCTTAT	2.98902e-05	NI-NG-NG-NS-HD-HD-NG-NG-NH-NG	26TALE
NBlab05G22440	62	-	0.528309	TATTCCCTTAT	2.98902e-05	NI-NG-NG-NS-HD-HD-NG-NG-NH-NG	26TALE
NBlab06G13560	13	-	0.528309	TATTCCCTTAT	2.98902e-05	NI-NG-NG-NS-HD-HD-NG-NG-NH-NG	26TALE
NBlab07G06120	118	-	0.528309	TATTCCCTTAT	2.98902e-05	NI-NG-NG-NS-HD-HD-NG-NG-NH-NG	26TALE
NBlab07G22140	57	-	0.528309	TATTCCCTTAT	2.98902e-05	NI-NG-NG-NS-HD-HD-NG-NG-NH-NG	26TALE
NBlab08G15990	244	-	0.528309	TATTCCCTTAT	2.98902e-05	NI-NG-NG-NS-HD-HD-NG-NG-NH-NG	26TALE
NBlab09G03660	294	-	0.528309	TATTCCCTTAT	2.98902e-05	NI-NG-NG-NS-HD-HD-NG-NG-NH-NG	26TALE
NBlab10G01180	222	-	0.528309	TATTCCCTTAT	2.98902e-05	NI-NG-NG-NS-HD-HD-NG-NG-NH-NG	26TALE
NBlab10G18510	295	-	0.528309	TATTCCCTTAT	2.98902e-05	NI-NG-NG-NS-HD-HD-NG-NG-NH-NG	26TALE
NBlab11G20960	172	-	0.528309	TATTCCCTTAT	2.98902e-05	NI-NG-NG-NS-HD-HD-NG-NG-NH-NG	26TALE
NBlab12G19030	351	-	0.528309	TATTCCCTTAT	2.98902e-05	NI-NG-NG-NS-HD-HD-NG-NG-NH-NG	26TALE
NBlab12G19990	352	-	0.528309	TATTCCCTTAT	2.98902e-05	NI-NG-NG-NS-HD-HD-NG-NG-NH-NG	26TALE
NBlab17G08300	287	-	0.528309	TATTCCCTTAT	2.98902e-05	NI-NG-NG-NS-HD-HD-NG-NG-NH-NG	26TALE
NBlab17G08930	140	-	0.528309	TATTCCCTTAT	2.98902e-05	NI-NG-NG-NS-HD-HD-NG-NG-NH-NG	26TALE
NBlab17G10430	32	-	0.528309	TATTCCCTTAT	2.98902e-05	NI-NG-NG-NS-HD-HD-NG-NG-NH-NG	26TALE
NBlab18G17590	294	-	0.528309	TATTCCCTTAT	2.98902e-05	NI-NG-NG-NS-HD-HD-NG-NG-NH-NG	26TALE
NBlab01G14190	286	-	0.527059	CATTGCCTTGT	3.08842e-05	NI-NG-NG-NS-HD-HD-NG-NG-NH-NG	26TALE
NBlab02G08760	286	-	0.527059	CATTGCCTTGT	3.08842e-05	NI-NG-NG-NS-HD-HD-NG-NG-NH-NG	26TALE
NBlab06G15490	511	-	0.527059	CATTGCCTTGT	3.08842e-05	NI-NG-NG-NS-HD-HD-NG-NG-NH-NG	26TALE
NBlab11G09930	497	-	0.527059	CATTGCCTTGT	3.08842e-05	NI-NG-NG-NS-HD-HD-NG-NG-NH-NG	26TALE
NBlab18G07960	406	-	0.527059	CATTGCCTTGT	3.08842e-05	NI-NG-NG-NS-HD-HD-NG-NG-NH-NG	26TALE
NBlab19G17620	544	-	0.527059	CATTGCCTTGT	3.08842e-05	NI-NG-NG-NS-HD-HD-NG-NG-NH-NG	26TALE
NBlab08G10910	137	-	0.526328	TATTCCCTTCT	3.14802e-05	NI-NG-NG-NS-HD-HD-NG-NG-NH-NG	26TALE
NBlab09G24100	201	-	0.526328	TATTCCCTTCT	3.14802e-05	NI-NG-NG-NS-HD-HD-NG-NG-NH-NG	26TALE
NBlab12G07870	340	-	0.526328	TATTCCCTTCT	3.14802e-05	NI-NG-NG-NS-HD-HD-NG-NG-NH-NG	26TALE
NBlab14G16600	511	-	0.526328	TATTCCCTTCT	3.14802e-05	NI-NG-NG-NS-HD-HD-NG-NG-NH-NG	26TALE
NBlab15G17660	444	-	0.526328	TATTCCCTTCT	3.14802e-05	NI-NG-NG-NS-HD-HD-NG-NG-NH-NG	26TALE
NBlab16G11540	357	-	0.526328	TATTCCCTTCT	3.14802e-05	NI-NG-NG-NS-HD-HD-NG-NG-NH-NG	26TALE
NBlab17G06980	217	-	0.526328	TATTCCCTTCT	3.14802e-05	NI-NG-NG-NS-HD-HD-NG-NG-NH-NG	26TALE
NBlab17G23690	287	-	0.526328	TATTCCCTTCT	3.14802e-05	NI-NG-NG-NS-HD-HD-NG-NG-NH-NG	26TALE
NBlab02G03260	150	+	0.525253	TATTAACTTGT	3.23769e-05	NI-NG-NG-NS-HD-HD-NG-NG-NH-NG	26TALE
NBlab02G04450	84	+	0.525253	TATTAACTTGT	3.23769e-05	NI-NG-NG-NS-HD-HD-NG-NG-NH-NG	26TALE
NBlab02G10280	282	+	0.525253	TATTAACTTGT	3.23769e-05	NI-NG-NG-NS-HD-HD-NG-NG-NH-NG	26TALE
NBlab04G05310	9	+	0.525253	TATTAACTTGT	3.23769e-05	NI-NG-NG-NS-HD-HD-NG-NG-NH-NG	26TALE
NBlab04G11170	207	+	0.525253	TATTAACTTGT	3.23769e-05	NI-NG-NG-NS-HD-HD-NG-NG-NH-NG	26TALE
NBlab06G10080	281	+	0.525253	TATTAACTTGT	3.23769e-05	NI-NG-NG-NS-HD-HD-NG-NG-NH-NG	26TALE
NBlab06G12120	278	+	0.525253	TATTAACTTGT	3.23769e-05	NI-NG-NG-NS-HD-HD-NG-NG-NH-NG	26TALE
NBlab06G13270	160	+	0.525253	TATTAACTTGT	3.23769e-05	NI-NG-NG-NS-HD-HD-NG-NG-NH-NG	26TALE
NBlab07G11160	302	+	0.525253	TATTAACTTGT	3.23769e-05	NI-NG-NG-NS-HD-HD-NG-NG-NH-NG	26TALE
NBlab08G13510	16	+	0.525253	TATTAACTTGT	3.23769e-05	NI-NG-NG-NS-HD-HD-NG-NG-NH-NG	26TALE
NBlab09G14300	116	+	0.525253	TATTAACTTGT	3.23769e-05	NI-NG-NG-NS-HD-HD-NG-NG-NH-NG	26TALE
NBlab10G03380	255	+	0.525253	TATTAACTTGT	3.23769e-05	NI-NG-NG-NS-HD-HD-NG-NG-NH-NG	26TALE
NBlab10G19210	150	+	0.525253	TATTAACTTGT	3.23769e-05	NI-NG-NG-NS-HD-HD-NG-NG-NH-NG	26TALE
NBlab14G25110	179	+	0.525253	TATTAACTTGT	3.23769e-05	NI-NG-NG-NS-HD-HD-NG-NG-NH-NG	26TALE
NBlab15G12980	16	+	0.525253	TATTAACTTGT	3.23769e-05	NI-NG-NG-NS-HD-HD-NG-NG-NH-NG	26TALE
NBlab15G13810	329	+	0.525253	TATTAACTTGT	3.23769e-05	NI-NG-NG-NS-HD-HD-NG-NG-NH-NG	26TALE
NBlab16G20140	505	+	0.525253	TATTAACTTGT	3.23769e-05	NI-NG-NG-NS-HD-HD-NG-NG-NH-NG	26TALE
NBlab17G11920	56	+	0.525253	TATTAACTTGT	3.23769e-05	NI-NG-NG-NS-HD-HD-NG-NG-NH-NG	26TALE
NBlab18G20820	31	+	0.525253	TATTAACTTGT	3.23769e-05	NI-NG-NG-NS-HD-HD-NG-NG-NH-NG	26TALE
NBlab03G25210	42	-	0.522895	CATTACCTTGT	3.44278e-05	NI-NG-NG-NS-HD-HD-NG-NG-NH-NG	26TALE
NBlab03G27050	573	-	0.522895	CATTACCTTGT	3.44278e-05	NI-NG-NG-NS-HD-HD-NG-NG-NH-NG	26TALE
NBlab06G14260	91	-	0.522895	CATTACCTTGT	3.44278e-05	NI-NG-NG-NS-HD-HD-NG-NG-NH-NG	26TALE
NBlab07G00510	247	-	0.522895	CATTACCTTGT	3.44278e-05	NI-NG-NG-NS-HD-HD-NG-NG-NH-NG	26TALE
NBlab08G11600	95	-	0.522895	CATTACCTTGT	3.44278e-05	NI-NG-NG-NS-HD-HD-NG-NG-NH-NG	26TALE
NBlab09G19270	18	-	0.522895	CATTACCTTGT	3.44278e-05	NI-NG-NG-NS-HD-HD-NG-NG-NH-NG	26TALE
NBlab12G19550	446	-	0.522895	CATTACCTTGT	3.44278e-05	NI-NG-NG-NS-HD-HD-NG-NG-NH-NG	26TALE
NBlab13G00270	120	-	0.522895	CATTACCTTGT	3.44278e-05	NI-NG-NG-NS-HD-HD-NG-NG-NH-NG	26TALE
NBlab14G09430	157	-	0.522895	CATTACCTTGT	3.44278e-05	NI-NG-NG-NS-HD-HD-NG-NG-NH-NG	26TALE
NBlab14G26080	513	-	0.522895	CATTACCTTGT	3.44278e-05	NI-NG-NG-NS-HD-HD-NG-NG-NH-NG	26TALE
NBlab15G25150	565	-	0.522895	CATTACCTTGT	3.44278e-05	NI-NG-NG-NS-HD-HD-NG-NG-NH-NG	26TALE
NBlab16G19820	568	-	0.522895	CATTACCTTGT	3.44278e-05	NI-NG-NG-NS-HD-HD-NG-NG-NH-NG	26TALE
NBlab19G16480	489	-	0.522895	CATTACCTTGT	3.44278e-05	NI-NG-NG-NS-HD-HD-NG-NG-NH-NG	26TALE
NBlab05G06250	208	+	0.52043	CATTCCCTTGT	3.6703e-05	NI-NG-NG-NS-HD-HD-NG-NG-NH-NG	26TALE
NBlab10G13700	315	+	0.52043	CATTCCCTTGT	3.6703e-05	NI-NG-NG-NS-HD-HD-NG-NG-NH-NG	26TALE
NBlab12G12200	201	+	0.52043	CATTCCCTTGT	3.6703e-05	NI-NG-NG-NS-HD-HD-NG-NG-NH-NG	26TALE
NBlab13G04820	533	+	0.52043	CATTCCCTTGT	3.6703e-05	NI-NG-NG-NS-HD-HD-NG-NG-NH-NG	26TALE
NBlab13G08740	215	+	0.52043	CATTCCCTTGT	3.6703e-05	NI-NG-NG-NS-HD-HD-NG-NG-NH-NG	26TALE
NBlab13G13530	435	+	0.52043	CATTCCCTTGT	3.6703e-05	NI-NG-NG-NS-HD-HD-NG-NG-NH-NG	26TALE
NBlab14G26020	305	+	0.52043	CATTCCCTTGT	3.6703e-05	NI-NG-NG-NS-HD-HD-NG-NG-NH-NG	26TALE
NBlab14G26030	52	+	0.52043	CATTCCCTTGT	3.6703e-05	NI-NG-NG-NS-HD-HD-NG-NG-NH-NG	26TALE
NBlab16G03410	507	+	0.52043	CATTCCCTTGT	3.6703e-05	NI-NG-NG-NS-HD-HD-NG-NG-NH-NG	26TALE
NBlab01G05980	354	-	0.520346	TATTTCCTTTT	3.67829e-05	NI-NG-NG-NS-HD-HD-NG-NG-NH-NG	26TALE
NBlab01G08760	321	-	0.520346	TATTTCCTTTT	3.67829e-05	NI-NG-NG-NS-HD-HD-NG-NG-NH-NG	26TALE
NBlab01G15710	396	-	0.520346	TATTTCCTTTT	3.67829e-05	NI-NG-NG-NS-HD-HD-NG-NG-NH-NG	26TALE
NBlab01G15710	160	-	0.520346	TATTTCCTTTT	3.67829e-05	NI-NG-NG-NS-HD-HD-NG-NG-NH-NG	26TALE
NBlab01G22010	384	-	0.520346	TATTTCCTTTT	3.67829e-05	NI-NG-NG-NS-HD-HD-NG-NG-NH-NG	26TALE
NBlab01G22240	533	-	0.520346	TATTTCCTTTT	3.67829e-05	NI-NG-NG-NS-HD-HD-NG-NG-NH-NG	26TALE
NBlab01G27400	217	-	0.520346	TATTTCCTTTT	3.67829e-05	NI-NG-NG-NS-HD-HD-NG-NG-NH-NG	26TALE
NBlab01G31810	313	-	0.520346	TATTTCCTTTT	3.67829e-05	NI-NG-NG-NS-HD-HD-NG-NG-NH-NG	26TALE
NBlab02G02700	1	-	0.520346	TATTTCCTTTT	3.67829e-05	NI-NG-NG-NS-HD-HD-NG-NG-NH-NG	26TALE
NBlab02G03990	37	-	0.520346	TATTTCCTTTT	3.67829e-05	NI-NG-NG-NS-HD-HD-NG-NG-NH-NG	26TALE
NBlab02G08210	158	-	0.520346	TATTTCCTTTT	3.67829e-05	NI-NG-NG-NS-HD-HD-NG-NG-NH-NG	26TALE
NBlab02G09920	292	-	0.520346	TATTTCCTTTT	3.67829e-05	NI-NG-NG-NS-HD-HD-NG-NG-NH-NG	26TALE
NBlab02G10300	327	-	0.520346	TATTTCCTTTT	3.67829e-05	NI-NG-NG-NS-HD-HD-NG-NG-NH-NG	26TALE
NBlab02G10490	421	-	0.520346	TATTTCCTTTT	3.67829e-05	NI-NG-NG-NS-HD-HD-NG-NG-NH-NG	26TALE
NBlab02G13760	138	-	0.520346	TATTTCCTTTT	3.67829e-05	NI-NG-NG-NS-HD-HD-NG-NG-NH-NG	26TALE
NBlab02G17860	354	-	0.520346	TATTTCCTTTT	3.67829e-05	NI-NG-NG-NS-HD-HD-NG-NG-NH-NG	26TALE
NBlab03G07690	422	-	0.520346	TATTTCCTTTT	3.67829e-05	NI-NG-NG-NS-HD-HD-NG-NG-NH-NG	26TALE
NBlab03G08510	332	-	0.520346	TATTTCCTTTT	3.67829e-05	NI-NG-NG-NS-HD-HD-NG-NG-NH-NG	26TALE
NBlab03G09820	318	-	0.520346	TATTTCCTTTT	3.67829e-05	NI-NG-NG-NS-HD-HD-NG-NG-NH-NG	26TALE
NBlab03G15140	36	-	0.520346	TATTTCCTTTT	3.67829e-05	NI-NG-NG-NS-HD-HD-NG-NG-NH-NG	26TALE
NBlab03G15290	100	-	0.520346	TATTTCCTTTT	3.67829e-05	NI-NG-NG-NS-HD-HD-NG-NG-NH-NG	26TALE
NBlab03G19320	351	-	0.520346	TATTTCCTTTT	3.67829e-05	NI-NG-NG-NS-HD-HD-NG-NG-NH-NG	26TALE
NBlab03G28400	237	-	0.520346	TATTTCCTTTT	3.67829e-05	NI-NG-NG-NS-HD-HD-NG-NG-NH-NG	26TALE
NBlab04G00800	388	-	0.520346	TATTTCCTTTT	3.67829e-05	NI-NG-NG-NS-HD-HD-NG-NG-NH-NG	26TALE
NBlab04G02250	466	-	0.520346	TATTTCCTTTT	3.67829e-05	NI-NG-NG-NS-HD-HD-NG-NG-NH-NG	26TALE
NBlab04G04420	124	-	0.520346	TATTTCCTTTT	3.67829e-05	NI-NG-NG-NS-HD-HD-NG-NG-NH-NG	26TALE
NBlab04G08910	463	-	0.520346	TATTTCCTTTT	3.67829e-05	NI-NG-NG-NS-HD-HD-NG-NG-NH-NG	26TALE
NBlab04G09300	141	-	0.520346	TATTTCCTTTT	3.67829e-05	NI-NG-NG-NS-HD-HD-NG-NG-NH-NG	26TALE
NBlab04G16400	279	-	0.520346	TATTTCCTTTT	3.67829e-05	NI-NG-NG-NS-HD-HD-NG-NG-NH-NG	26TALE
NBlab04G16700	154	-	0.520346	TATTTCCTTTT	3.67829e-05	NI-NG-NG-NS-HD-HD-NG-NG-NH-NG	26TALE
NBlab04G17790	93	-	0.520346	TATTTCCTTTT	3.67829e-05	NI-NG-NG-NS-HD-HD-NG-NG-NH-NG	26TALE
NBlab04G22200	450	-	0.520346	TATTTCCTTTT	3.67829e-05	NI-NG-NG-NS-HD-HD-NG-NG-NH-NG	26TALE
NBlab04G24890	197	-	0.520346	TATTTCCTTTT	3.67829e-05	NI-NG-NG-NS-HD-HD-NG-NG-NH-NG	26TALE
NBlab05G02450	283	-	0.520346	TATTTCCTTTT	3.67829e-05	NI-NG-NG-NS-HD-HD-NG-NG-NH-NG	26TALE
NBlab05G03870	263	-	0.520346	TATTTCCTTTT	3.67829e-05	NI-NG-NG-NS-HD-HD-NG-NG-NH-NG	26TALE
NBlab05G04490	158	-	0.520346	TATTTCCTTTT	3.67829e-05	NI-NG-NG-NS-HD-HD-NG-NG-NH-NG	26TALE
NBlab05G05010	440	-	0.520346	TATTTCCTTTT	3.67829e-05	NI-NG-NG-NS-HD-HD-NG-NG-NH-NG	26TALE
NBlab05G07530	31	-	0.520346	TATTTCCTTTT	3.67829e-05	NI-NG-NG-NS-HD-HD-NG-NG-NH-NG	26TALE
NBlab05G20600	64	-	0.520346	TATTTCCTTTT	3.67829e-05	NI-NG-NG-NS-HD-HD-NG-NG-NH-NG	26TALE
NBlab05G22600	11	-	0.520346	TATTTCCTTTT	3.67829e-05	NI-NG-NG-NS-HD-HD-NG-NG-NH-NG	26TALE
NBlab05G24380	275	-	0.520346	TATTTCCTTTT	3.67829e-05	NI-NG-NG-NS-HD-HD-NG-NG-NH-NG	26TALE
NBlab05G24560	340	-	0.520346	TATTTCCTTTT	3.67829e-05	NI-NG-NG-NS-HD-HD-NG-NG-NH-NG	26TALE
NBlab06G01310	287	-	0.520346	TATTTCCTTTT	3.67829e-05	NI-NG-NG-NS-HD-HD-NG-NG-NH-NG	26TALE
NBlab06G01350	129	-	0.520346	TATTTCCTTTT	3.67829e-05	NI-NG-NG-NS-HD-HD-NG-NG-NH-NG	26TALE
NBlab06G06570	210	-	0.520346	TATTTCCTTTT	3.67829e-05	NI-NG-NG-NS-HD-HD-NG-NG-NH-NG	26TALE
NBlab06G10280	469	-	0.520346	TATTTCCTTTT	3.67829e-05	NI-NG-NG-NS-HD-HD-NG-NG-NH-NG	26TALE
NBlab06G11950	294	-	0.520346	TATTTCCTTTT	3.67829e-05	NI-NG-NG-NS-HD-HD-NG-NG-NH-NG	26TALE
NBlab06G15520	585	-	0.520346	TATTTCCTTTT	3.67829e-05	NI-NG-NG-NS-HD-HD-NG-NG-NH-NG	26TALE
NBlab06G16810	134	-	0.520346	TATTTCCTTTT	3.67829e-05	NI-NG-NG-NS-HD-HD-NG-NG-NH-NG	26TALE
NBlab06G17950	224	-	0.520346	TATTTCCTTTT	3.67829e-05	NI-NG-NG-NS-HD-HD-NG-NG-NH-NG	26TALE
NBlab06G18450	166	-	0.520346	TATTTCCTTTT	3.67829e-05	NI-NG-NG-NS-HD-HD-NG-NG-NH-NG	26TALE
NBlab07G05810	490	-	0.520346	TATTTCCTTTT	3.67829e-05	NI-NG-NG-NS-HD-HD-NG-NG-NH-NG	26TALE
NBlab07G05890	247	-	0.520346	TATTTCCTTTT	3.67829e-05	NI-NG-NG-NS-HD-HD-NG-NG-NH-NG	26TALE
NBlab07G06950	431	-	0.520346	TATTTCCTTTT	3.67829e-05	NI-NG-NG-NS-HD-HD-NG-NG-NH-NG	26TALE
NBlab07G11850	422	-	0.520346	TATTTCCTTTT	3.67829e-05	NI-NG-NG-NS-HD-HD-NG-NG-NH-NG	26TALE
NBlab07G13300	207	-	0.520346	TATTTCCTTTT	3.67829e-05	NI-NG-NG-NS-HD-HD-NG-NG-NH-NG	26TALE
NBlab07G17300	220	-	0.520346	TATTTCCTTTT	3.67829e-05	NI-NG-NG-NS-HD-HD-NG-NG-NH-NG	26TALE
NBlab07G19490	393	-	0.520346	TATTTCCTTTT	3.67829e-05	NI-NG-NG-NS-HD-HD-NG-NG-NH-NG	26TALE
NBlab07G21630	155	-	0.520346	TATTTCCTTTT	3.67829e-05	NI-NG-NG-NS-HD-HD-NG-NG-NH-NG	26TALE
NBlab07G24870	365	-	0.520346	TATTTCCTTTT	3.67829e-05	NI-NG-NG-NS-HD-HD-NG-NG-NH-NG	26TALE
NBlab08G00870	189	-	0.520346	TATTTCCTTTT	3.67829e-05	NI-NG-NG-NS-HD-HD-NG-NG-NH-NG	26TALE
NBlab08G02410	137	-	0.520346	TATTTCCTTTT	3.67829e-05	NI-NG-NG-NS-HD-HD-NG-NG-NH-NG	26TALE
NBlab08G02420	255	-	0.520346	TATTTCCTTTT	3.67829e-05	NI-NG-NG-NS-HD-HD-NG-NG-NH-NG	26TALE
NBlab08G06400	1	-	0.520346	TATTTCCTTTT	3.67829e-05	NI-NG-NG-NS-HD-HD-NG-NG-NH-NG	26TALE
NBlab08G08020	320	-	0.520346	TATTTCCTTTT	3.67829e-05	NI-NG-NG-NS-HD-HD-NG-NG-NH-NG	26TALE
NBlab08G08030	320	-	0.520346	TATTTCCTTTT	3.67829e-05	NI-NG-NG-NS-HD-HD-NG-NG-NH-NG	26TALE
NBlab08G08320	218	-	0.520346	TATTTCCTTTT	3.67829e-05	NI-NG-NG-NS-HD-HD-NG-NG-NH-NG	26TALE
NBlab08G14650	2	-	0.520346	TATTTCCTTTT	3.67829e-05	NI-NG-NG-NS-HD-HD-NG-NG-NH-NG	26TALE
NBlab08G15190	128	-	0.520346	TATTTCCTTTT	3.67829e-05	NI-NG-NG-NS-HD-HD-NG-NG-NH-NG	26TALE
NBlab08G18520	480	-	0.520346	TATTTCCTTTT	3.67829e-05	NI-NG-NG-NS-HD-HD-NG-NG-NH-NG	26TALE
NBlab08G18840	332	-	0.520346	TATTTCCTTTT	3.67829e-05	NI-NG-NG-NS-HD-HD-NG-NG-NH-NG	26TALE
NBlab08G19330	146	-	0.520346	TATTTCCTTTT	3.67829e-05	NI-NG-NG-NS-HD-HD-NG-NG-NH-NG	26TALE
NBlab08G19640	69	-	0.520346	TATTTCCTTTT	3.67829e-05	NI-NG-NG-NS-HD-HD-NG-NG-NH-NG	26TALE
NBlab08G20920	237	-	0.520346	TATTTCCTTTT	3.67829e-05	NI-NG-NG-NS-HD-HD-NG-NG-NH-NG	26TALE
NBlab09G04340	388	-	0.520346	TATTTCCTTTT	3.67829e-05	NI-NG-NG-NS-HD-HD-NG-NG-NH-NG	26TALE
NBlab09G10560	397	-	0.520346	TATTTCCTTTT	3.67829e-05	NI-NG-NG-NS-HD-HD-NG-NG-NH-NG	26TALE
NBlab09G17120	239	-	0.520346	TATTTCCTTTT	3.67829e-05	NI-NG-NG-NS-HD-HD-NG-NG-NH-NG	26TALE
NBlab10G00010	411	-	0.520346	TATTTCCTTTT	3.67829e-05	NI-NG-NG-NS-HD-HD-NG-NG-NH-NG	26TALE
NBlab10G01220	501	-	0.520346	TATTTCCTTTT	3.67829e-05	NI-NG-NG-NS-HD-HD-NG-NG-NH-NG	26TALE
NBlab10G04750	335	-	0.520346	TATTTCCTTTT	3.67829e-05	NI-NG-NG-NS-HD-HD-NG-NG-NH-NG	26TALE
NBlab10G04900	403	-	0.520346	TATTTCCTTTT	3.67829e-05	NI-NG-NG-NS-HD-HD-NG-NG-NH-NG	26TALE
NBlab10G06300	343	-	0.520346	TATTTCCTTTT	3.67829e-05	NI-NG-NG-NS-HD-HD-NG-NG-NH-NG	26TALE
NBlab10G15060	95	-	0.520346	TATTTCCTTTT	3.67829e-05	NI-NG-NG-NS-HD-HD-NG-NG-NH-NG	26TALE
NBlab10G17240	190	-	0.520346	TATTTCCTTTT	3.67829e-05	NI-NG-NG-NS-HD-HD-NG-NG-NH-NG	26TALE
NBlab10G20250	340	-	0.520346	TATTTCCTTTT	3.67829e-05	NI-NG-NG-NS-HD-HD-NG-NG-NH-NG	26TALE
NBlab10G20290	22	-	0.520346	TATTTCCTTTT	3.67829e-05	NI-NG-NG-NS-HD-HD-NG-NG-NH-NG	26TALE
NBlab10G20770	283	-	0.520346	TATTTCCTTTT	3.67829e-05	NI-NG-NG-NS-HD-HD-NG-NG-NH-NG	26TALE
NBlab10G20790	313	-	0.520346	TATTTCCTTTT	3.67829e-05	NI-NG-NG-NS-HD-HD-NG-NG-NH-NG	26TALE
NBlab10G20820	437	-	0.520346	TATTTCCTTTT	3.67829e-05	NI-NG-NG-NS-HD-HD-NG-NG-NH-NG	26TALE
NBlab11G02210	319	-	0.520346	TATTTCCTTTT	3.67829e-05	NI-NG-NG-NS-HD-HD-NG-NG-NH-NG	26TALE
NBlab11G03760	333	-	0.520346	TATTTCCTTTT	3.67829e-05	NI-NG-NG-NS-HD-HD-NG-NG-NH-NG	26TALE
NBlab11G04070	556	-	0.520346	TATTTCCTTTT	3.67829e-05	NI-NG-NG-NS-HD-HD-NG-NG-NH-NG	26TALE
NBlab11G08120	440	-	0.520346	TATTTCCTTTT	3.67829e-05	NI-NG-NG-NS-HD-HD-NG-NG-NH-NG	26TALE
NBlab11G08150	449	-	0.520346	TATTTCCTTTT	3.67829e-05	NI-NG-NG-NS-HD-HD-NG-NG-NH-NG	26TALE
NBlab11G09270	409	-	0.520346	TATTTCCTTTT	3.67829e-05	NI-NG-NG-NS-HD-HD-NG-NG-NH-NG	26TALE
NBlab11G12740	270	-	0.520346	TATTTCCTTTT	3.67829e-05	NI-NG-NG-NS-HD-HD-NG-NG-NH-NG	26TALE
NBlab11G13300	114	-	0.520346	TATTTCCTTTT	3.67829e-05	NI-NG-NG-NS-HD-HD-NG-NG-NH-NG	26TALE
NBlab11G15090	202	-	0.520346	TATTTCCTTTT	3.67829e-05	NI-NG-NG-NS-HD-HD-NG-NG-NH-NG	26TALE
NBlab11G15520	369	-	0.520346	TATTTCCTTTT	3.67829e-05	NI-NG-NG-NS-HD-HD-NG-NG-NH-NG	26TALE
NBlab11G16260	315	-	0.520346	TATTTCCTTTT	3.67829e-05	NI-NG-NG-NS-HD-HD-NG-NG-NH-NG	26TALE
NBlab11G16550	278	-	0.520346	TATTTCCTTTT	3.67829e-05	NI-NG-NG-NS-HD-HD-NG-NG-NH-NG	26TALE
NBlab12G00250	297	-	0.520346	TATTTCCTTTT	3.67829e-05	NI-NG-NG-NS-HD-HD-NG-NG-NH-NG	26TALE
NBlab12G00320	438	-	0.520346	TATTTCCTTTT	3.67829e-05	NI-NG-NG-NS-HD-HD-NG-NG-NH-NG	26TALE
NBlab12G04610	305	-	0.520346	TATTTCCTTTT	3.67829e-05	NI-NG-NG-NS-HD-HD-NG-NG-NH-NG	26TALE
NBlab12G04740	121	-	0.520346	TATTTCCTTTT	3.67829e-05	NI-NG-NG-NS-HD-HD-NG-NG-NH-NG	26TALE
NBlab12G08450	307	-	0.520346	TATTTCCTTTT	3.67829e-05	NI-NG-NG-NS-HD-HD-NG-NG-NH-NG	26TALE
NBlab12G14720	386	-	0.520346	TATTTCCTTTT	3.67829e-05	NI-NG-NG-NS-HD-HD-NG-NG-NH-NG	26TALE
NBlab12G19050	504	-	0.520346	TATTTCCTTTT	3.67829e-05	NI-NG-NG-NS-HD-HD-NG-NG-NH-NG	26TALE
NBlab12G25790	411	-	0.520346	TATTTCCTTTT	3.67829e-05	NI-NG-NG-NS-HD-HD-NG-NG-NH-NG	26TALE
NBlab12G27440	484	-	0.520346	TATTTCCTTTT	3.67829e-05	NI-NG-NG-NS-HD-HD-NG-NG-NH-NG	26TALE
NBlab12G32030	567	-	0.520346	TATTTCCTTTT	3.67829e-05	NI-NG-NG-NS-HD-HD-NG-NG-NH-NG	26TALE
NBlab12G32690	72	-	0.520346	TATTTCCTTTT	3.67829e-05	NI-NG-NG-NS-HD-HD-NG-NG-NH-NG	26TALE
NBlab13G08380	78	-	0.520346	TATTTCCTTTT	3.67829e-05	NI-NG-NG-NS-HD-HD-NG-NG-NH-NG	26TALE
NBlab13G15330	132	-	0.520346	TATTTCCTTTT	3.67829e-05	NI-NG-NG-NS-HD-HD-NG-NG-NH-NG	26TALE
NBlab13G19450	352	-	0.520346	TATTTCCTTTT	3.67829e-05	NI-NG-NG-NS-HD-HD-NG-NG-NH-NG	26TALE
NBlab13G22250	321	-	0.520346	TATTTCCTTTT	3.67829e-05	NI-NG-NG-NS-HD-HD-NG-NG-NH-NG	26TALE
NBlab14G03590	0	-	0.520346	TATTTCCTTTT	3.67829e-05	NI-NG-NG-NS-HD-HD-NG-NG-NH-NG	26TALE
NBlab14G06600	329	-	0.520346	TATTTCCTTTT	3.67829e-05	NI-NG-NG-NS-HD-HD-NG-NG-NH-NG	26TALE
NBlab14G10230	253	-	0.520346	TATTTCCTTTT	3.67829e-05	NI-NG-NG-NS-HD-HD-NG-NG-NH-NG	26TALE
NBlab14G11630	184	-	0.520346	TATTTCCTTTT	3.67829e-05	NI-NG-NG-NS-HD-HD-NG-NG-NH-NG	26TALE
NBlab14G12940	82	-	0.520346	TATTTCCTTTT	3.67829e-05	NI-NG-NG-NS-HD-HD-NG-NG-NH-NG	26TALE
NBlab14G14600	68	-	0.520346	TATTTCCTTTT	3.67829e-05	NI-NG-NG-NS-HD-HD-NG-NG-NH-NG	26TALE
NBlab14G17390	551	-	0.520346	TATTTCCTTTT	3.67829e-05	NI-NG-NG-NS-HD-HD-NG-NG-NH-NG	26TALE
NBlab14G18000	351	-	0.520346	TATTTCCTTTT	3.67829e-05	NI-NG-NG-NS-HD-HD-NG-NG-NH-NG	26TALE
NBlab14G18150	167	-	0.520346	TATTTCCTTTT	3.67829e-05	NI-NG-NG-NS-HD-HD-NG-NG-NH-NG	26TALE
NBlab14G23960	346	-	0.520346	TATTTCCTTTT	3.67829e-05	NI-NG-NG-NS-HD-HD-NG-NG-NH-NG	26TALE
NBlab14G27440	142	-	0.520346	TATTTCCTTTT	3.67829e-05	NI-NG-NG-NS-HD-HD-NG-NG-NH-NG	26TALE
NBlab15G03130	548	-	0.520346	TATTTCCTTTT	3.67829e-05	NI-NG-NG-NS-HD-HD-NG-NG-NH-NG	26TALE
NBlab15G05500	103	-	0.520346	TATTTCCTTTT	3.67829e-05	NI-NG-NG-NS-HD-HD-NG-NG-NH-NG	26TALE
NBlab15G11700	467	-	0.520346	TATTTCCTTTT	3.67829e-05	NI-NG-NG-NS-HD-HD-NG-NG-NH-NG	26TALE
NBlab15G14840	554	-	0.520346	TATTTCCTTTT	3.67829e-05	NI-NG-NG-NS-HD-HD-NG-NG-NH-NG	26TALE
NBlab16G00800	399	-	0.520346	TATTTCCTTTT	3.67829e-05	NI-NG-NG-NS-HD-HD-NG-NG-NH-NG	26TALE
NBlab16G04660	195	-	0.520346	TATTTCCTTTT	3.67829e-05	NI-NG-NG-NS-HD-HD-NG-NG-NH-NG	26TALE
NBlab16G04670	195	-	0.520346	TATTTCCTTTT	3.67829e-05	NI-NG-NG-NS-HD-HD-NG-NG-NH-NG	26TALE
NBlab16G06570	507	-	0.520346	TATTTCCTTTT	3.67829e-05	NI-NG-NG-NS-HD-HD-NG-NG-NH-NG	26TALE
NBlab16G06750	174	-	0.520346	TATTTCCTTTT	3.67829e-05	NI-NG-NG-NS-HD-HD-NG-NG-NH-NG	26TALE
NBlab16G06860	15	-	0.520346	TATTTCCTTTT	3.67829e-05	NI-NG-NG-NS-HD-HD-NG-NG-NH-NG	26TALE
NBlab16G10100	286	-	0.520346	TATTTCCTTTT	3.67829e-05	NI-NG-NG-NS-HD-HD-NG-NG-NH-NG	26TALE
NBlab16G11090	300	-	0.520346	TATTTCCTTTT	3.67829e-05	NI-NG-NG-NS-HD-HD-NG-NG-NH-NG	26TALE
NBlab16G12830	340	-	0.520346	TATTTCCTTTT	3.67829e-05	NI-NG-NG-NS-HD-HD-NG-NG-NH-NG	26TALE
NBlab16G13100	282	-	0.520346	TATTTCCTTTT	3.67829e-05	NI-NG-NG-NS-HD-HD-NG-NG-NH-NG	26TALE
NBlab16G17970	31	-	0.520346	TATTTCCTTTT	3.67829e-05	NI-NG-NG-NS-HD-HD-NG-NG-NH-NG	26TALE
NBlab16G18930	163	-	0.520346	TATTTCCTTTT	3.67829e-05	NI-NG-NG-NS-HD-HD-NG-NG-NH-NG	26TALE
NBlab16G24930	222	-	0.520346	TATTTCCTTTT	3.67829e-05	NI-NG-NG-NS-HD-HD-NG-NG-NH-NG	26TALE
NBlab17G01380	422	-	0.520346	TATTTCCTTTT	3.67829e-05	NI-NG-NG-NS-HD-HD-NG-NG-NH-NG	26TALE
NBlab17G02280	418	-	0.520346	TATTTCCTTTT	3.67829e-05	NI-NG-NG-NS-HD-HD-NG-NG-NH-NG	26TALE
NBlab17G02290	268	-	0.520346	TATTTCCTTTT	3.67829e-05	NI-NG-NG-NS-HD-HD-NG-NG-NH-NG	26TALE
NBlab17G03490	551	-	0.520346	TATTTCCTTTT	3.67829e-05	NI-NG-NG-NS-HD-HD-NG-NG-NH-NG	26TALE
NBlab17G05700	589	-	0.520346	TATTTCCTTTT	3.67829e-05	NI-NG-NG-NS-HD-HD-NG-NG-NH-NG	26TALE
NBlab17G15460	161	-	0.520346	TATTTCCTTTT	3.67829e-05	NI-NG-NG-NS-HD-HD-NG-NG-NH-NG	26TALE
NBlab17G16420	110	-	0.520346	TATTTCCTTTT	3.67829e-05	NI-NG-NG-NS-HD-HD-NG-NG-NH-NG	26TALE
NBlab17G18210	487	-	0.520346	TATTTCCTTTT	3.67829e-05	NI-NG-NG-NS-HD-HD-NG-NG-NH-NG	26TALE
NBlab17G19140	136	-	0.520346	TATTTCCTTTT	3.67829e-05	NI-NG-NG-NS-HD-HD-NG-NG-NH-NG	26TALE
NBlab17G23750	327	-	0.520346	TATTTCCTTTT	3.67829e-05	NI-NG-NG-NS-HD-HD-NG-NG-NH-NG	26TALE
NBlab17G25700	335	-	0.520346	TATTTCCTTTT	3.67829e-05	NI-NG-NG-NS-HD-HD-NG-NG-NH-NG	26TALE
NBlab18G02480	351	-	0.520346	TATTTCCTTTT	3.67829e-05	NI-NG-NG-NS-HD-HD-NG-NG-NH-NG	26TALE
NBlab18G07290	271	-	0.520346	TATTTCCTTTT	3.67829e-05	NI-NG-NG-NS-HD-HD-NG-NG-NH-NG	26TALE
NBlab18G08020	322	-	0.520346	TATTTCCTTTT	3.67829e-05	NI-NG-NG-NS-HD-HD-NG-NG-NH-NG	26TALE
NBlab18G09970	174	-	0.520346	TATTTCCTTTT	3.67829e-05	NI-NG-NG-NS-HD-HD-NG-NG-NH-NG	26TALE
NBlab18G14510	420	-	0.520346	TATTTCCTTTT	3.67829e-05	NI-NG-NG-NS-HD-HD-NG-NG-NH-NG	26TALE
NBlab18G18950	532	-	0.520346	TATTTCCTTTT	3.67829e-05	NI-NG-NG-NS-HD-HD-NG-NG-NH-NG	26TALE
NBlab18G19020	378	-	0.520346	TATTTCCTTTT	3.67829e-05	NI-NG-NG-NS-HD-HD-NG-NG-NH-NG	26TALE
NBlab18G22220	178	-	0.520346	TATTTCCTTTT	3.67829e-05	NI-NG-NG-NS-HD-HD-NG-NG-NH-NG	26TALE
NBlab18G23090	310	-	0.520346	TATTTCCTTTT	3.67829e-05	NI-NG-NG-NS-HD-HD-NG-NG-NH-NG	26TALE
NBlab18G25960	7	-	0.520346	TATTTCCTTTT	3.67829e-05	NI-NG-NG-NS-HD-HD-NG-NG-NH-NG	26TALE
NBlab19G00190	118	-	0.520346	TATTTCCTTTT	3.67829e-05	NI-NG-NG-NS-HD-HD-NG-NG-NH-NG	26TALE
NBlab19G02150	551	-	0.520346	TATTTCCTTTT	3.67829e-05	NI-NG-NG-NS-HD-HD-NG-NG-NH-NG	26TALE
NBlab19G03380	267	-	0.520346	TATTTCCTTTT	3.67829e-05	NI-NG-NG-NS-HD-HD-NG-NG-NH-NG	26TALE
NBlab19G06590	358	-	0.520346	TATTTCCTTTT	3.67829e-05	NI-NG-NG-NS-HD-HD-NG-NG-NH-NG	26TALE
NBlab19G07950	230	-	0.520346	TATTTCCTTTT	3.67829e-05	NI-NG-NG-NS-HD-HD-NG-NG-NH-NG	26TALE
NBlab19G09170	445	-	0.520346	TATTTCCTTTT	3.67829e-05	NI-NG-NG-NS-HD-HD-NG-NG-NH-NG	26TALE
NBlab19G11680	165	-	0.520346	TATTTCCTTTT	3.67829e-05	NI-NG-NG-NS-HD-HD-NG-NG-NH-NG	26TALE
NBlab19G13630	238	-	0.520346	TATTTCCTTTT	3.67829e-05	NI-NG-NG-NS-HD-HD-NG-NG-NH-NG	26TALE
NBlab02G03770	385	-	0.519679	TATTTCCTTAT	3.74238e-05	NI-NG-NG-NS-HD-HD-NG-NG-NH-NG	26TALE
NBlab02G06450	355	-	0.519679	TATTTCCTTAT	3.74238e-05	NI-NG-NG-NS-HD-HD-NG-NG-NH-NG	26TALE
NBlab02G11830	266	-	0.519679	TATTTCCTTAT	3.74238e-05	NI-NG-NG-NS-HD-HD-NG-NG-NH-NG	26TALE
NBlab03G13000	125	-	0.519679	TATTTCCTTAT	3.74238e-05	NI-NG-NG-NS-HD-HD-NG-NG-NH-NG	26TALE
NBlab03G27270	159	-	0.519679	TATTTCCTTAT	3.74238e-05	NI-NG-NG-NS-HD-HD-NG-NG-NH-NG	26TALE
NBlab04G06470	286	-	0.519679	TATTTCCTTAT	3.74238e-05	NI-NG-NG-NS-HD-HD-NG-NG-NH-NG	26TALE
NBlab04G10440	490	-	0.519679	TATTTCCTTAT	3.74238e-05	NI-NG-NG-NS-HD-HD-NG-NG-NH-NG	26TALE
NBlab04G15450	584	-	0.519679	TATTTCCTTAT	3.74238e-05	NI-NG-NG-NS-HD-HD-NG-NG-NH-NG	26TALE
NBlab04G19060	126	-	0.519679	TATTTCCTTAT	3.74238e-05	NI-NG-NG-NS-HD-HD-NG-NG-NH-NG	26TALE
NBlab05G01730	289	-	0.519679	TATTTCCTTAT	3.74238e-05	NI-NG-NG-NS-HD-HD-NG-NG-NH-NG	26TALE
NBlab05G02700	60	-	0.519679	TATTTCCTTAT	3.74238e-05	NI-NG-NG-NS-HD-HD-NG-NG-NH-NG	26TALE
NBlab05G09320	20	-	0.519679	TATTTCCTTAT	3.74238e-05	NI-NG-NG-NS-HD-HD-NG-NG-NH-NG	26TALE
NBlab06G15680	246	-	0.519679	TATTTCCTTAT	3.74238e-05	NI-NG-NG-NS-HD-HD-NG-NG-NH-NG	26TALE
NBlab06G18260	159	-	0.519679	TATTTCCTTAT	3.74238e-05	NI-NG-NG-NS-HD-HD-NG-NG-NH-NG	26TALE
NBlab06G27580	321	-	0.519679	TATTTCCTTAT	3.74238e-05	NI-NG-NG-NS-HD-HD-NG-NG-NH-NG	26TALE
NBlab07G00240	228	-	0.519679	TATTTCCTTAT	3.74238e-05	NI-NG-NG-NS-HD-HD-NG-NG-NH-NG	26TALE
NBlab08G07360	255	-	0.519679	TATTTCCTTAT	3.74238e-05	NI-NG-NG-NS-HD-HD-NG-NG-NH-NG	26TALE
NBlab09G01880	204	-	0.519679	TATTTCCTTAT	3.74238e-05	NI-NG-NG-NS-HD-HD-NG-NG-NH-NG	26TALE
NBlab09G16400	243	-	0.519679	TATTTCCTTAT	3.74238e-05	NI-NG-NG-NS-HD-HD-NG-NG-NH-NG	26TALE
NBlab09G18070	114	-	0.519679	TATTTCCTTAT	3.74238e-05	NI-NG-NG-NS-HD-HD-NG-NG-NH-NG	26TALE
NBlab09G25220	157	-	0.519679	TATTTCCTTAT	3.74238e-05	NI-NG-NG-NS-HD-HD-NG-NG-NH-NG	26TALE
NBlab10G03860	134	-	0.519679	TATTTCCTTAT	3.74238e-05	NI-NG-NG-NS-HD-HD-NG-NG-NH-NG	26TALE
NBlab10G11970	169	-	0.519679	TATTTCCTTAT	3.74238e-05	NI-NG-NG-NS-HD-HD-NG-NG-NH-NG	26TALE
NBlab11G03050	236	-	0.519679	TATTTCCTTAT	3.74238e-05	NI-NG-NG-NS-HD-HD-NG-NG-NH-NG	26TALE
NBlab11G04280	453	-	0.519679	TATTTCCTTAT	3.74238e-05	NI-NG-NG-NS-HD-HD-NG-NG-NH-NG	26TALE
NBlab11G04740	364	-	0.519679	TATTTCCTTAT	3.74238e-05	NI-NG-NG-NS-HD-HD-NG-NG-NH-NG	26TALE
NBlab11G08830	246	-	0.519679	TATTTCCTTAT	3.74238e-05	NI-NG-NG-NS-HD-HD-NG-NG-NH-NG	26TALE
NBlab14G05860	100	-	0.519679	TATTTCCTTAT	3.74238e-05	NI-NG-NG-NS-HD-HD-NG-NG-NH-NG	26TALE
NBlab14G13540	72	-	0.519679	TATTTCCTTAT	3.74238e-05	NI-NG-NG-NS-HD-HD-NG-NG-NH-NG	26TALE
NBlab14G13550	72	-	0.519679	TATTTCCTTAT	3.74238e-05	NI-NG-NG-NS-HD-HD-NG-NG-NH-NG	26TALE
NBlab15G18170	136	-	0.519679	TATTTCCTTAT	3.74238e-05	NI-NG-NG-NS-HD-HD-NG-NG-NH-NG	26TALE
NBlab17G15180	187	-	0.519679	TATTTCCTTAT	3.74238e-05	NI-NG-NG-NS-HD-HD-NG-NG-NH-NG	26TALE
NBlab17G19370	268	-	0.519679	TATTTCCTTAT	3.74238e-05	NI-NG-NG-NS-HD-HD-NG-NG-NH-NG	26TALE
NBlab17G21510	387	-	0.519679	TATTTCCTTAT	3.74238e-05	NI-NG-NG-NS-HD-HD-NG-NG-NH-NG	26TALE
NBlab18G01380	337	-	0.519679	TATTTCCTTAT	3.74238e-05	NI-NG-NG-NS-HD-HD-NG-NG-NH-NG	26TALE
NBlab18G08240	234	-	0.519679	TATTTCCTTAT	3.74238e-05	NI-NG-NG-NS-HD-HD-NG-NG-NH-NG	26TALE
NBlab18G14000	538	-	0.519679	TATTTCCTTAT	3.74238e-05	NI-NG-NG-NS-HD-HD-NG-NG-NH-NG	26TALE
NBlab19G12910	209	-	0.519679	TATTTCCTTAT	3.74238e-05	NI-NG-NG-NS-HD-HD-NG-NG-NH-NG	26TALE
NBlab01G16790	40	-	0.517699	TATTTCCTTCT	3.939e-05	NI-NG-NG-NS-HD-HD-NG-NG-NH-NG	26TALE
NBlab01G17340	154	-	0.517699	TATTTCCTTCT	3.939e-05	NI-NG-NG-NS-HD-HD-NG-NG-NH-NG	26TALE
NBlab02G03360	378	-	0.517699	TATTTCCTTCT	3.939e-05	NI-NG-NG-NS-HD-HD-NG-NG-NH-NG	26TALE
NBlab02G06950	8	-	0.517699	TATTTCCTTCT	3.939e-05	NI-NG-NG-NS-HD-HD-NG-NG-NH-NG	26TALE
NBlab02G15500	340	-	0.517699	TATTTCCTTCT	3.939e-05	NI-NG-NG-NS-HD-HD-NG-NG-NH-NG	26TALE
NBlab03G12840	64	-	0.517699	TATTTCCTTCT	3.939e-05	NI-NG-NG-NS-HD-HD-NG-NG-NH-NG	26TALE
NBlab04G13250	328	-	0.517699	TATTTCCTTCT	3.939e-05	NI-NG-NG-NS-HD-HD-NG-NG-NH-NG	26TALE
NBlab04G21390	302	-	0.517699	TATTTCCTTCT	3.939e-05	NI-NG-NG-NS-HD-HD-NG-NG-NH-NG	26TALE
NBlab05G09500	140	-	0.517699	TATTTCCTTCT	3.939e-05	NI-NG-NG-NS-HD-HD-NG-NG-NH-NG	26TALE
NBlab06G22480	6	-	0.517699	TATTTCCTTCT	3.939e-05	NI-NG-NG-NS-HD-HD-NG-NG-NH-NG	26TALE
NBlab06G23030	277	-	0.517699	TATTTCCTTCT	3.939e-05	NI-NG-NG-NS-HD-HD-NG-NG-NH-NG	26TALE
NBlab07G01490	285	-	0.517699	TATTTCCTTCT	3.939e-05	NI-NG-NG-NS-HD-HD-NG-NG-NH-NG	26TALE
NBlab07G04710	428	-	0.517699	TATTTCCTTCT	3.939e-05	NI-NG-NG-NS-HD-HD-NG-NG-NH-NG	26TALE
NBlab07G04860	8	-	0.517699	TATTTCCTTCT	3.939e-05	NI-NG-NG-NS-HD-HD-NG-NG-NH-NG	26TALE
NBlab07G07540	35	-	0.517699	TATTTCCTTCT	3.939e-05	NI-NG-NG-NS-HD-HD-NG-NG-NH-NG	26TALE
NBlab08G07100	87	-	0.517699	TATTTCCTTCT	3.939e-05	NI-NG-NG-NS-HD-HD-NG-NG-NH-NG	26TALE
NBlab08G14370	170	-	0.517699	TATTTCCTTCT	3.939e-05	NI-NG-NG-NS-HD-HD-NG-NG-NH-NG	26TALE
NBlab09G13820	168	-	0.517699	TATTTCCTTCT	3.939e-05	NI-NG-NG-NS-HD-HD-NG-NG-NH-NG	26TALE
NBlab09G20220	143	-	0.517699	TATTTCCTTCT	3.939e-05	NI-NG-NG-NS-HD-HD-NG-NG-NH-NG	26TALE
NBlab10G01680	224	-	0.517699	TATTTCCTTCT	3.939e-05	NI-NG-NG-NS-HD-HD-NG-NG-NH-NG	26TALE
NBlab10G18530	508	-	0.517699	TATTTCCTTCT	3.939e-05	NI-NG-NG-NS-HD-HD-NG-NG-NH-NG	26TALE
NBlab10G20520	53	-	0.517699	TATTTCCTTCT	3.939e-05	NI-NG-NG-NS-HD-HD-NG-NG-NH-NG	26TALE
NBlab11G09590	230	-	0.517699	TATTTCCTTCT	3.939e-05	NI-NG-NG-NS-HD-HD-NG-NG-NH-NG	26TALE
NBlab11G13060	24	-	0.517699	TATTTCCTTCT	3.939e-05	NI-NG-NG-NS-HD-HD-NG-NG-NH-NG	26TALE
NBlab11G15070	372	-	0.517699	TATTTCCTTCT	3.939e-05	NI-NG-NG-NS-HD-HD-NG-NG-NH-NG	26TALE
NBlab13G07430	399	-	0.517699	TATTTCCTTCT	3.939e-05	NI-NG-NG-NS-HD-HD-NG-NG-NH-NG	26TALE
NBlab13G18620	49	-	0.517699	TATTTCCTTCT	3.939e-05	NI-NG-NG-NS-HD-HD-NG-NG-NH-NG	26TALE
NBlab13G22870	484	-	0.517699	TATTTCCTTCT	3.939e-05	NI-NG-NG-NS-HD-HD-NG-NG-NH-NG	26TALE
NBlab14G18390	109	-	0.517699	TATTTCCTTCT	3.939e-05	NI-NG-NG-NS-HD-HD-NG-NG-NH-NG	26TALE
NBlab15G04810	235	-	0.517699	TATTTCCTTCT	3.939e-05	NI-NG-NG-NS-HD-HD-NG-NG-NH-NG	26TALE
NBlab15G24520	35	-	0.517699	TATTTCCTTCT	3.939e-05	NI-NG-NG-NS-HD-HD-NG-NG-NH-NG	26TALE
NBlab16G10340	76	-	0.517699	TATTTCCTTCT	3.939e-05	NI-NG-NG-NS-HD-HD-NG-NG-NH-NG	26TALE
NBlab16G14040	160	-	0.517699	TATTTCCTTCT	3.939e-05	NI-NG-NG-NS-HD-HD-NG-NG-NH-NG	26TALE
NBlab17G08970	143	-	0.517699	TATTTCCTTCT	3.939e-05	NI-NG-NG-NS-HD-HD-NG-NG-NH-NG	26TALE
NBlab18G02540	62	-	0.517699	TATTTCCTTCT	3.939e-05	NI-NG-NG-NS-HD-HD-NG-NG-NH-NG	26TALE
NBlab19G04120	26	-	0.517699	TATTTCCTTCT	3.939e-05	NI-NG-NG-NS-HD-HD-NG-NG-NH-NG	26TALE
NBlab19G24340	483	-	0.517699	TATTTCCTTCT	3.939e-05	NI-NG-NG-NS-HD-HD-NG-NG-NH-NG	26TALE
NBlab19G25380	205	-	0.517699	TATTTCCTTCT	3.939e-05	NI-NG-NG-NS-HD-HD-NG-NG-NH-NG	26TALE
NBlab02G10600	242	-	0.517434	TATTGACTTGT	3.96598e-05	NI-NG-NG-NS-HD-HD-NG-NG-NH-NG	26TALE
NBlab02G12670	545	-	0.517434	TATTGACTTGT	3.96598e-05	NI-NG-NG-NS-HD-HD-NG-NG-NH-NG	26TALE
NBlab03G10110	489	-	0.517434	TATTGACTTGT	3.96598e-05	NI-NG-NG-NS-HD-HD-NG-NG-NH-NG	26TALE
NBlab03G15970	431	-	0.517434	TATTGACTTGT	3.96598e-05	NI-NG-NG-NS-HD-HD-NG-NG-NH-NG	26TALE
NBlab05G13610	357	-	0.517434	TATTGACTTGT	3.96598e-05	NI-NG-NG-NS-HD-HD-NG-NG-NH-NG	26TALE
NBlab06G26270	400	-	0.517434	TATTGACTTGT	3.96598e-05	NI-NG-NG-NS-HD-HD-NG-NG-NH-NG	26TALE
NBlab08G08570	148	-	0.517434	TATTGACTTGT	3.96598e-05	NI-NG-NG-NS-HD-HD-NG-NG-NH-NG	26TALE
NBlab08G24320	312	-	0.517434	TATTGACTTGT	3.96598e-05	NI-NG-NG-NS-HD-HD-NG-NG-NH-NG	26TALE
NBlab09G06010	462	-	0.517434	TATTGACTTGT	3.96598e-05	NI-NG-NG-NS-HD-HD-NG-NG-NH-NG	26TALE
NBlab09G09100	408	-	0.517434	TATTGACTTGT	3.96598e-05	NI-NG-NG-NS-HD-HD-NG-NG-NH-NG	26TALE
NBlab13G12430	256	-	0.517434	TATTGACTTGT	3.96598e-05	NI-NG-NG-NS-HD-HD-NG-NG-NH-NG	26TALE
NBlab13G14980	473	-	0.517434	TATTGACTTGT	3.96598e-05	NI-NG-NG-NS-HD-HD-NG-NG-NH-NG	26TALE
NBlab15G09420	266	-	0.517434	TATTGACTTGT	3.96598e-05	NI-NG-NG-NS-HD-HD-NG-NG-NH-NG	26TALE
NBlab15G24970	193	-	0.517434	TATTGACTTGT	3.96598e-05	NI-NG-NG-NS-HD-HD-NG-NG-NH-NG	26TALE
NBlab16G04460	237	-	0.517434	TATTGACTTGT	3.96598e-05	NI-NG-NG-NS-HD-HD-NG-NG-NH-NG	26TALE
NBlab18G14010	51	-	0.517434	TATTGACTTGT	3.96598e-05	NI-NG-NG-NS-HD-HD-NG-NG-NH-NG	26TALE
NBlab18G16510	322	-	0.517434	TATTGACTTGT	3.96598e-05	NI-NG-NG-NS-HD-HD-NG-NG-NH-NG	26TALE
NBlab18G17670	241	-	0.517434	TATTGACTTGT	3.96598e-05	NI-NG-NG-NS-HD-HD-NG-NG-NH-NG	26TALE
NBlab18G24630	138	-	0.517434	TATTGACTTGT	3.96598e-05	NI-NG-NG-NS-HD-HD-NG-NG-NH-NG	26TALE
NBlab01G06330	67	-	0.51327	TATTAACTTGT	4.41459e-05	NI-NG-NG-NS-HD-HD-NG-NG-NH-NG	26TALE
NBlab02G18910	12	-	0.51327	TATTAACTTGT	4.41459e-05	NI-NG-NG-NS-HD-HD-NG-NG-NH-NG	26TALE
NBlab04G04900	174	-	0.51327	TATTAACTTGT	4.41459e-05	NI-NG-NG-NS-HD-HD-NG-NG-NH-NG	26TALE
NBlab06G05400	588	-	0.51327	TATTAACTTGT	4.41459e-05	NI-NG-NG-NS-HD-HD-NG-NG-NH-NG	26TALE
NBlab06G20620	163	-	0.51327	TATTAACTTGT	4.41459e-05	NI-NG-NG-NS-HD-HD-NG-NG-NH-NG	26TALE
NBlab08G02280	285	-	0.51327	TATTAACTTGT	4.41459e-05	NI-NG-NG-NS-HD-HD-NG-NG-NH-NG	26TALE
NBlab09G00190	26	-	0.51327	TATTAACTTGT	4.41459e-05	NI-NG-NG-NS-HD-HD-NG-NG-NH-NG	26TALE
NBlab09G20550	208	-	0.51327	TATTAACTTGT	4.41459e-05	NI-NG-NG-NS-HD-HD-NG-NG-NH-NG	26TALE
NBlab10G12350	476	-	0.51327	TATTAACTTGT	4.41459e-05	NI-NG-NG-NS-HD-HD-NG-NG-NH-NG	26TALE
NBlab11G19400	157	-	0.51327	TATTAACTTGT	4.41459e-05	NI-NG-NG-NS-HD-HD-NG-NG-NH-NG	26TALE
NBlab12G06840	300	-	0.51327	TATTAACTTGT	4.41459e-05	NI-NG-NG-NS-HD-HD-NG-NG-NH-NG	26TALE
NBlab12G08550	277	-	0.51327	TATTAACTTGT	4.41459e-05	NI-NG-NG-NS-HD-HD-NG-NG-NH-NG	26TALE
NBlab12G19640	225	-	0.51327	TATTAACTTGT	4.41459e-05	NI-NG-NG-NS-HD-HD-NG-NG-NH-NG	26TALE
NBlab13G24090	138	-	0.51327	TATTAACTTGT	4.41459e-05	NI-NG-NG-NS-HD-HD-NG-NG-NH-NG	26TALE
NBlab13G27520	136	-	0.51327	TATTAACTTGT	4.41459e-05	NI-NG-NG-NS-HD-HD-NG-NG-NH-NG	26TALE
NBlab13G27530	136	-	0.51327	TATTAACTTGT	4.41459e-05	NI-NG-NG-NS-HD-HD-NG-NG-NH-NG	26TALE
NBlab14G19080	147	-	0.51327	TATTAACTTGT	4.41459e-05	NI-NG-NG-NS-HD-HD-NG-NG-NH-NG	26TALE
NBlab15G10640	123	-	0.51327	TATTAACTTGT	4.41459e-05	NI-NG-NG-NS-HD-HD-NG-NG-NH-NG	26TALE
NBlab17G18320	26	-	0.51327	TATTAACTTGT	4.41459e-05	NI-NG-NG-NS-HD-HD-NG-NG-NH-NG	26TALE
NBlab17G21160	465	-	0.51327	TATTAACTTGT	4.41459e-05	NI-NG-NG-NS-HD-HD-NG-NG-NH-NG	26TALE
NBlab18G07320	14	-	0.51327	TATTAACTTGT	4.41459e-05	NI-NG-NG-NS-HD-HD-NG-NG-NH-NG	26TALE
NBlab18G09710	512	-	0.51327	TATTAACTTGT	4.41459e-05	NI-NG-NG-NS-HD-HD-NG-NG-NH-NG	26TALE
NBlab18G20900	4	-	0.51327	TATTAACTTGT	4.41459e-05	NI-NG-NG-NS-HD-HD-NG-NG-NH-NG	26TALE
NBlab18G23720	4	-	0.51327	TATTAACTTGT	4.41459e-05	NI-NG-NG-NS-HD-HD-NG-NG-NH-NG	26TALE
NBlab19G02030	117	-	0.51327	TATTAACTTGT	4.41459e-05	NI-NG-NG-NS-HD-HD-NG-NG-NH-NG	26TALE
NBlab19G16850	106	-	0.51327	TATTAACTTGT	4.41459e-05	NI-NG-NG-NS-HD-HD-NG-NG-NH-NG	26TALE
NBlab19G25230	56	-	0.51327	TATTAACTTGT	4.41459e-05	NI-NG-NG-NS-HD-HD-NG-NG-NH-NG	26TALE
NBlab01G00900	588	+	0.511801	CATTTCCTTGT	4.584e-05	NI-NG-NG-NS-HD-HD-NG-NG-NH-NG	26TALE
NBlab02G01750	355	+	0.511801	CATTTCCTTGT	4.584e-05	NI-NG-NG-NS-HD-HD-NG-NG-NH-NG	26TALE
NBlab02G12730	100	+	0.511801	CATTTCCTTGT	4.584e-05	NI-NG-NG-NS-HD-HD-NG-NG-NH-NG	26TALE
NBlab03G11190	585	+	0.511801	CATTTCCTTGT	4.584e-05	NI-NG-NG-NS-HD-HD-NG-NG-NH-NG	26TALE
NBlab04G03940	525	+	0.511801	CATTTCCTTGT	4.584e-05	NI-NG-NG-NS-HD-HD-NG-NG-NH-NG	26TALE
NBlab04G13500	25	+	0.511801	CATTTCCTTGT	4.584e-05	NI-NG-NG-NS-HD-HD-NG-NG-NH-NG	26TALE
NBlab04G17260	366	+	0.511801	CATTTCCTTGT	4.584e-05	NI-NG-NG-NS-HD-HD-NG-NG-NH-NG	26TALE
NBlab05G08090	364	+	0.511801	CATTTCCTTGT	4.584e-05	NI-NG-NG-NS-HD-HD-NG-NG-NH-NG	26TALE
NBlab05G25610	447	+	0.511801	CATTTCCTTGT	4.584e-05	NI-NG-NG-NS-HD-HD-NG-NG-NH-NG	26TALE
NBlab07G06800	551	+	0.511801	CATTTCCTTGT	4.584e-05	NI-NG-NG-NS-HD-HD-NG-NG-NH-NG	26TALE
NBlab07G08640	476	+	0.511801	CATTTCCTTGT	4.584e-05	NI-NG-NG-NS-HD-HD-NG-NG-NH-NG	26TALE
NBlab09G26640	500	+	0.511801	CATTTCCTTGT	4.584e-05	NI-NG-NG-NS-HD-HD-NG-NG-NH-NG	26TALE
NBlab10G13950	140	+	0.511801	CATTTCCTTGT	4.584e-05	NI-NG-NG-NS-HD-HD-NG-NG-NH-NG	26TALE
NBlab12G22980	491	+	0.511801	CATTTCCTTGT	4.584e-05	NI-NG-NG-NS-HD-HD-NG-NG-NH-NG	26TALE
NBlab13G03630	517	+	0.511801	CATTTCCTTGT	4.584e-05	NI-NG-NG-NS-HD-HD-NG-NG-NH-NG	26TALE
NBlab13G22550	275	+	0.511801	CATTTCCTTGT	4.584e-05	NI-NG-NG-NS-HD-HD-NG-NG-NH-NG	26TALE
NBlab13G28130	532	+	0.511801	CATTTCCTTGT	4.584e-05	NI-NG-NG-NS-HD-HD-NG-NG-NH-NG	26TALE
NBlab14G06310	273	+	0.511801	CATTTCCTTGT	4.584e-05	NI-NG-NG-NS-HD-HD-NG-NG-NH-NG	26TALE
NBlab19G05150	508	+	0.511801	CATTTCCTTGT	4.584e-05	NI-NG-NG-NS-HD-HD-NG-NG-NH-NG	26TALE
NBlab19G14370	399	+	0.511801	CATTTCCTTGT	4.584e-05	NI-NG-NG-NS-HD-HD-NG-NG-NH-NG	26TALE
NBlab02G16830	59	+	0.511585	TATTGCCATGT	4.60937e-05	NI-NG-NG-NS-HD-HD-NG-NG-NH-NG	26TALE
NBlab03G22090	567	+	0.511585	TATTGCCATGT	4.60937e-05	NI-NG-NG-NS-HD-HD-NG-NG-NH-NG	26TALE
NBlab06G01200	465	+	0.511585	TATTGCCATGT	4.60937e-05	NI-NG-NG-NS-HD-HD-NG-NG-NH-NG	26TALE
NBlab06G22970	155	+	0.511585	TATTGCCATGT	4.60937e-05	NI-NG-NG-NS-HD-HD-NG-NG-NH-NG	26TALE
NBlab08G04940	29	+	0.511585	TATTGCCATGT	4.60937e-05	NI-NG-NG-NS-HD-HD-NG-NG-NH-NG	26TALE
NBlab09G01160	440	+	0.511585	TATTGCCATGT	4.60937e-05	NI-NG-NG-NS-HD-HD-NG-NG-NH-NG	26TALE
NBlab11G21800	207	+	0.511585	TATTGCCATGT	4.60937e-05	NI-NG-NG-NS-HD-HD-NG-NG-NH-NG	26TALE
NBlab12G13200	492	+	0.511585	TATTGCCATGT	4.60937e-05	NI-NG-NG-NS-HD-HD-NG-NG-NH-NG	26TALE
NBlab13G12290	152	+	0.511585	TATTGCCATGT	4.60937e-05	NI-NG-NG-NS-HD-HD-NG-NG-NH-NG	26TALE
NBlab13G28130	203	+	0.511585	TATTGCCATGT	4.60937e-05	NI-NG-NG-NS-HD-HD-NG-NG-NH-NG	26TALE
NBlab14G27220	94	+	0.511585	TATTGCCATGT	4.60937e-05	NI-NG-NG-NS-HD-HD-NG-NG-NH-NG	26TALE
NBlab17G02780	180	+	0.511585	TATTGCCATGT	4.60937e-05	NI-NG-NG-NS-HD-HD-NG-NG-NH-NG	26TALE
NBlab06G20310	99	+	0.511144	TCTTGCCTTGT	4.66173e-05	NI-NG-NG-NS-HD-HD-NG-NG-NH-NG	26TALE
NBlab08G07570	478	+	0.511144	TCTTGCCTTGT	4.66173e-05	NI-NG-NG-NS-HD-HD-NG-NG-NH-NG	26TALE
NBlab08G13700	189	+	0.511144	TCTTGCCTTGT	4.66173e-05	NI-NG-NG-NS-HD-HD-NG-NG-NH-NG	26TALE
NBlab08G13770	192	+	0.511144	TCTTGCCTTGT	4.66173e-05	NI-NG-NG-NS-HD-HD-NG-NG-NH-NG	26TALE
NBlab08G20840	383	+	0.511144	TCTTGCCTTGT	4.66173e-05	NI-NG-NG-NS-HD-HD-NG-NG-NH-NG	26TALE
NBlab15G01920	41	+	0.511144	TCTTGCCTTGT	4.66173e-05	NI-NG-NG-NS-HD-HD-NG-NG-NH-NG	26TALE
NBlab17G18530	203	+	0.511144	TCTTGCCTTGT	4.66173e-05	NI-NG-NG-NS-HD-HD-NG-NG-NH-NG	26TALE
NBlab04G00720	462	+	0.510805	TATTCACTTGT	4.70226e-05	NI-NG-NG-NS-HD-HD-NG-NG-NH-NG	26TALE
NBlab04G00730	462	+	0.510805	TATTCACTTGT	4.70226e-05	NI-NG-NG-NS-HD-HD-NG-NG-NH-NG	26TALE
NBlab05G00140	495	+	0.510805	TATTCACTTGT	4.70226e-05	NI-NG-NG-NS-HD-HD-NG-NG-NH-NG	26TALE
NBlab05G15460	81	+	0.510805	TATTCACTTGT	4.70226e-05	NI-NG-NG-NS-HD-HD-NG-NG-NH-NG	26TALE
NBlab05G17800	391	+	0.510805	TATTCACTTGT	4.70226e-05	NI-NG-NG-NS-HD-HD-NG-NG-NH-NG	26TALE
NBlab06G15660	384	+	0.510805	TATTCACTTGT	4.70226e-05	NI-NG-NG-NS-HD-HD-NG-NG-NH-NG	26TALE
NBlab07G21010	560	+	0.510805	TATTCACTTGT	4.70226e-05	NI-NG-NG-NS-HD-HD-NG-NG-NH-NG	26TALE
NBlab09G03850	157	+	0.510805	TATTCACTTGT	4.70226e-05	NI-NG-NG-NS-HD-HD-NG-NG-NH-NG	26TALE
NBlab11G09820	347	+	0.510805	TATTCACTTGT	4.70226e-05	NI-NG-NG-NS-HD-HD-NG-NG-NH-NG	26TALE
NBlab12G17170	589	+	0.510805	TATTCACTTGT	4.70226e-05	NI-NG-NG-NS-HD-HD-NG-NG-NH-NG	26TALE
NBlab14G03700	277	+	0.510805	TATTCACTTGT	4.70226e-05	NI-NG-NG-NS-HD-HD-NG-NG-NH-NG	26TALE
NBlab14G18930	298	+	0.510805	TATTCACTTGT	4.70226e-05	NI-NG-NG-NS-HD-HD-NG-NG-NH-NG	26TALE
NBlab15G00800	303	+	0.510805	TATTCACTTGT	4.70226e-05	NI-NG-NG-NS-HD-HD-NG-NG-NH-NG	26TALE
NBlab15G05860	338	+	0.510805	TATTCACTTGT	4.70226e-05	NI-NG-NG-NS-HD-HD-NG-NG-NH-NG	26TALE
NBlab15G17260	282	+	0.510805	TATTCACTTGT	4.70226e-05	NI-NG-NG-NS-HD-HD-NG-NG-NH-NG	26TALE
NBlab16G11050	246	+	0.510805	TATTCACTTGT	4.70226e-05	NI-NG-NG-NS-HD-HD-NG-NG-NH-NG	26TALE
NBlab18G14180	411	+	0.510805	TATTCACTTGT	4.70226e-05	NI-NG-NG-NS-HD-HD-NG-NG-NH-NG	26TALE
NBlab19G02230	110	+	0.510805	TATTCACTTGT	4.70226e-05	NI-NG-NG-NS-HD-HD-NG-NG-NH-NG	26TALE
NBlab01G23850	155	+	0.510036	TATTGCCTTGC	4.79556e-05	NI-NG-NG-NS-HD-HD-NG-NG-NH-NG	26TALE
NBlab03G22360	341	+	0.510036	TATTGCCTTGC	4.79556e-05	NI-NG-NG-NS-HD-HD-NG-NG-NH-NG	26TALE
NBlab05G12350	273	+	0.510036	TATTGCCTTGC	4.79556e-05	NI-NG-NG-NS-HD-HD-NG-NG-NH-NG	26TALE
NBlab08G14520	48	+	0.510036	TATTGCCTTGC	4.79556e-05	NI-NG-NG-NS-HD-HD-NG-NG-NH-NG	26TALE
NBlab09G20510	390	+	0.510036	TATTGCCTTGC	4.79556e-05	NI-NG-NG-NS-HD-HD-NG-NG-NH-NG	26TALE
NBlab17G14150	417	+	0.510036	TATTGCCTTGC	4.79556e-05	NI-NG-NG-NS-HD-HD-NG-NG-NH-NG	26TALE
NBlab19G18040	495	+	0.510036	TATTGCCTTGC	4.79556e-05	NI-NG-NG-NS-HD-HD-NG-NG-NH-NG	26TALE
NBlab01G03200	506	+	0.509198	TATTGCCTCGT	4.89926e-05	NI-NG-NG-NS-HD-HD-NG-NG-NH-NG	26TALE
NBlab01G11450	382	+	0.509198	TATTGCCTCGT	4.89926e-05	NI-NG-NG-NS-HD-HD-NG-NG-NH-NG	26TALE
NBlab03G15140	156	+	0.509198	TATTGCCTCGT	4.89926e-05	NI-NG-NG-NS-HD-HD-NG-NG-NH-NG	26TALE
NBlab06G04520	550	+	0.509198	TATTGCCTCGT	4.89926e-05	NI-NG-NG-NS-HD-HD-NG-NG-NH-NG	26TALE
NBlab11G22870	572	+	0.509198	TATTGCCTCGT	4.89926e-05	NI-NG-NG-NS-HD-HD-NG-NG-NH-NG	26TALE
NBlab01G18560	379	-	0.508447	CATTCCCTTGT	4.99394e-05	NI-NG-NG-NS-HD-HD-NG-NG-NH-NG	26TALE
NBlab03G11450	248	-	0.508447	CATTCCCTTGT	4.99394e-05	NI-NG-NG-NS-HD-HD-NG-NG-NH-NG	26TALE
NBlab04G16640	354	-	0.508447	CATTCCCTTGT	4.99394e-05	NI-NG-NG-NS-HD-HD-NG-NG-NH-NG	26TALE
NBlab07G03490	9	-	0.508447	CATTCCCTTGT	4.99394e-05	NI-NG-NG-NS-HD-HD-NG-NG-NH-NG	26TALE
NBlab09G14920	212	-	0.508447	CATTCCCTTGT	4.99394e-05	NI-NG-NG-NS-HD-HD-NG-NG-NH-NG	26TALE
NBlab10G18190	575	-	0.508447	CATTCCCTTGT	4.99394e-05	NI-NG-NG-NS-HD-HD-NG-NG-NH-NG	26TALE
NBlab11G19310	15	-	0.508447	CATTCCCTTGT	4.99394e-05	NI-NG-NG-NS-HD-HD-NG-NG-NH-NG	26TALE
NBlab16G13970	26	-	0.508447	CATTCCCTTGT	4.99394e-05	NI-NG-NG-NS-HD-HD-NG-NG-NH-NG	26TALE
NBlab18G16360	494	-	0.508447	CATTCCCTTGT	4.99394e-05	NI-NG-NG-NS-HD-HD-NG-NG-NH-NG	26TALE
NBlab19G11240	506	-	0.508447	CATTCCCTTGT	4.99394e-05	NI-NG-NG-NS-HD-HD-NG-NG-NH-NG	26TALE
NBlab19G11390	503	-	0.508447	CATTCCCTTGT	4.99394e-05	NI-NG-NG-NS-HD-HD-NG-NG-NH-NG	26TALE
NBlab02G04100	394	+	0.507421	TATTACCATGT	5.12622e-05	NI-NG-NG-NS-HD-HD-NG-NG-NH-NG	26TALE
NBlab03G23340	397	+	0.507421	TATTACCATGT	5.12622e-05	NI-NG-NG-NS-HD-HD-NG-NG-NH-NG	26TALE
NBlab03G23350	247	+	0.507421	TATTACCATGT	5.12622e-05	NI-NG-NG-NS-HD-HD-NG-NG-NH-NG	26TALE
NBlab04G27090	196	+	0.507421	TATTACCATGT	5.12622e-05	NI-NG-NG-NS-HD-HD-NG-NG-NH-NG	26TALE
NBlab07G01320	383	+	0.507421	TATTACCATGT	5.12622e-05	NI-NG-NG-NS-HD-HD-NG-NG-NH-NG	26TALE
NBlab08G03090	262	+	0.507421	TATTACCATGT	5.12622e-05	NI-NG-NG-NS-HD-HD-NG-NG-NH-NG	26TALE
NBlab08G09300	561	+	0.507421	TATTACCATGT	5.12622e-05	NI-NG-NG-NS-HD-HD-NG-NG-NH-NG	26TALE
NBlab09G23360	222	+	0.507421	TATTACCATGT	5.12622e-05	NI-NG-NG-NS-HD-HD-NG-NG-NH-NG	26TALE
NBlab10G11750	51	+	0.507421	TATTACCATGT	5.12622e-05	NI-NG-NG-NS-HD-HD-NG-NG-NH-NG	26TALE
NBlab12G03110	279	+	0.507421	TATTACCATGT	5.12622e-05	NI-NG-NG-NS-HD-HD-NG-NG-NH-NG	26TALE
NBlab16G07730	42	+	0.507421	TATTACCATGT	5.12622e-05	NI-NG-NG-NS-HD-HD-NG-NG-NH-NG	26TALE
NBlab17G19520	251	+	0.507421	TATTACCATGT	5.12622e-05	NI-NG-NG-NS-HD-HD-NG-NG-NH-NG	26TALE
NBlab18G10190	87	+	0.507421	TATTACCATGT	5.12622e-05	NI-NG-NG-NS-HD-HD-NG-NG-NH-NG	26TALE
NBlab05G06750	324	+	0.506979	TCTTACCTTGT	5.1841e-05	NI-NG-NG-NS-HD-HD-NG-NG-NH-NG	26TALE
NBlab05G18240	113	+	0.506979	TCTTACCTTGT	5.1841e-05	NI-NG-NG-NS-HD-HD-NG-NG-NH-NG	26TALE
NBlab06G25980	77	+	0.506979	TCTTACCTTGT	5.1841e-05	NI-NG-NG-NS-HD-HD-NG-NG-NH-NG	26TALE
NBlab08G04360	372	+	0.506979	TCTTACCTTGT	5.1841e-05	NI-NG-NG-NS-HD-HD-NG-NG-NH-NG	26TALE
NBlab09G06780	128	+	0.506979	TCTTACCTTGT	5.1841e-05	NI-NG-NG-NS-HD-HD-NG-NG-NH-NG	26TALE
NBlab10G21260	381	+	0.506979	TCTTACCTTGT	5.1841e-05	NI-NG-NG-NS-HD-HD-NG-NG-NH-NG	26TALE
NBlab11G09000	58	+	0.506979	TCTTACCTTGT	5.1841e-05	NI-NG-NG-NS-HD-HD-NG-NG-NH-NG	26TALE
NBlab12G04130	550	+	0.506979	TCTTACCTTGT	5.1841e-05	NI-NG-NG-NS-HD-HD-NG-NG-NH-NG	26TALE
NBlab16G02910	537	+	0.506979	TCTTACCTTGT	5.1841e-05	NI-NG-NG-NS-HD-HD-NG-NG-NH-NG	26TALE
NBlab16G08390	344	+	0.506979	TCTTACCTTGT	5.1841e-05	NI-NG-NG-NS-HD-HD-NG-NG-NH-NG	26TALE
NBlab17G06520	317	+	0.506979	TCTTACCTTGT	5.1841e-05	NI-NG-NG-NS-HD-HD-NG-NG-NH-NG	26TALE
NBlab18G05860	7	+	0.506979	TCTTACCTTGT	5.1841e-05	NI-NG-NG-NS-HD-HD-NG-NG-NH-NG	26TALE
NBlab12G13370	486	+	0.50683	TACTGCCTTGT	5.20381e-05	NI-NG-NG-NS-HD-HD-NG-NG-NH-NG	26TALE
NBlab03G11440	193	+	0.505872	TATTACCTTGC	5.33202e-05	NI-NG-NG-NS-HD-HD-NG-NG-NH-NG	26TALE
NBlab05G10440	93	+	0.505872	TATTACCTTGC	5.33202e-05	NI-NG-NG-NS-HD-HD-NG-NG-NH-NG	26TALE
NBlab08G23160	250	+	0.505872	TATTACCTTGC	5.33202e-05	NI-NG-NG-NS-HD-HD-NG-NG-NH-NG	26TALE
NBlab10G13540	414	+	0.505872	TATTACCTTGC	5.33202e-05	NI-NG-NG-NS-HD-HD-NG-NG-NH-NG	26TALE
NBlab11G18460	527	+	0.505872	TATTACCTTGC	5.33202e-05	NI-NG-NG-NS-HD-HD-NG-NG-NH-NG	26TALE
NBlab11G21130	377	+	0.505872	TATTACCTTGC	5.33202e-05	NI-NG-NG-NS-HD-HD-NG-NG-NH-NG	26TALE
NBlab11G21140	377	+	0.505872	TATTACCTTGC	5.33202e-05	NI-NG-NG-NS-HD-HD-NG-NG-NH-NG	26TALE
NBlab01G01620	158	+	0.505864	TATTGCCTTGA	5.3331e-05	NI-NG-NG-NS-HD-HD-NG-NG-NH-NG	26TALE
NBlab05G24800	306	+	0.505864	TATTGCCTTGA	5.3331e-05	NI-NG-NG-NS-HD-HD-NG-NG-NH-NG	26TALE
NBlab06G08320	428	+	0.505864	TATTGCCTTGA	5.3331e-05	NI-NG-NG-NS-HD-HD-NG-NG-NH-NG	26TALE
NBlab06G13800	421	+	0.505864	TATTGCCTTGA	5.3331e-05	NI-NG-NG-NS-HD-HD-NG-NG-NH-NG	26TALE
NBlab10G15380	335	+	0.505864	TATTGCCTTGA	5.3331e-05	NI-NG-NG-NS-HD-HD-NG-NG-NH-NG	26TALE
NBlab16G04630	527	+	0.505864	TATTGCCTTGA	5.3331e-05	NI-NG-NG-NS-HD-HD-NG-NG-NH-NG	26TALE
NBlab16G09450	309	+	0.505864	TATTGCCTTGA	5.3331e-05	NI-NG-NG-NS-HD-HD-NG-NG-NH-NG	26TALE
NBlab16G24970	540	+	0.505864	TATTGCCTTGA	5.3331e-05	NI-NG-NG-NS-HD-HD-NG-NG-NH-NG	26TALE
NBlab17G10490	475	+	0.505864	TATTGCCTTGA	5.3331e-05	NI-NG-NG-NS-HD-HD-NG-NG-NH-NG	26TALE
NBlab01G29530	188	+	0.505034	TATTACCTCGT	5.44664e-05	NI-NG-NG-NS-HD-HD-NG-NG-NH-NG	26TALE
NBlab11G01150	139	+	0.505034	TATTACCTCGT	5.44664e-05	NI-NG-NG-NS-HD-HD-NG-NG-NH-NG	26TALE
NBlab11G19680	161	+	0.505034	TATTACCTCGT	5.44664e-05	NI-NG-NG-NS-HD-HD-NG-NG-NH-NG	26TALE
NBlab13G11870	407	+	0.505034	TATTACCTCGT	5.44664e-05	NI-NG-NG-NS-HD-HD-NG-NG-NH-NG	26TALE
NBlab15G10530	410	+	0.505034	TATTACCTCGT	5.44664e-05	NI-NG-NG-NS-HD-HD-NG-NG-NH-NG	26TALE
NBlab04G23060	211	+	0.504988	TATTGCCTAGT	5.45295e-05	NI-NG-NG-NS-HD-HD-NG-NG-NH-NG	26TALE
NBlab12G06480	275	+	0.504988	TATTGCCTAGT	5.45295e-05	NI-NG-NG-NS-HD-HD-NG-NG-NH-NG	26TALE
NBlab02G10450	118	+	0.503139	TATTGCATTGT	5.71431e-05	NI-NG-NG-NS-HD-HD-NG-NG-NH-NG	26TALE
NBlab02G10620	388	+	0.503139	TATTGCATTGT	5.71431e-05	NI-NG-NG-NS-HD-HD-NG-NG-NH-NG	26TALE
NBlab05G01620	380	+	0.503139	TATTGCATTGT	5.71431e-05	NI-NG-NG-NS-HD-HD-NG-NG-NH-NG	26TALE
NBlab05G04040	239	+	0.503139	TATTGCATTGT	5.71431e-05	NI-NG-NG-NS-HD-HD-NG-NG-NH-NG	26TALE
NBlab10G04560	175	+	0.503139	TATTGCATTGT	5.71431e-05	NI-NG-NG-NS-HD-HD-NG-NG-NH-NG	26TALE
NBlab10G07880	190	+	0.503139	TATTGCATTGT	5.71431e-05	NI-NG-NG-NS-HD-HD-NG-NG-NH-NG	26TALE
NBlab12G06010	162	+	0.503139	TATTGCATTGT	5.71431e-05	NI-NG-NG-NS-HD-HD-NG-NG-NH-NG	26TALE
NBlab12G06470	69	+	0.503139	TATTGCATTGT	5.71431e-05	NI-NG-NG-NS-HD-HD-NG-NG-NH-NG	26TALE
NBlab12G23650	497	+	0.503139	TATTGCATTGT	5.71431e-05	NI-NG-NG-NS-HD-HD-NG-NG-NH-NG	26TALE
NBlab13G12220	4	+	0.503139	TATTGCATTGT	5.71431e-05	NI-NG-NG-NS-HD-HD-NG-NG-NH-NG	26TALE
NBlab14G07400	328	+	0.503139	TATTGCATTGT	5.71431e-05	NI-NG-NG-NS-HD-HD-NG-NG-NH-NG	26TALE
NBlab14G16050	296	+	0.503139	TATTGCATTGT	5.71431e-05	NI-NG-NG-NS-HD-HD-NG-NG-NH-NG	26TALE
NBlab16G03730	9	+	0.503139	TATTGCATTGT	5.71431e-05	NI-NG-NG-NS-HD-HD-NG-NG-NH-NG	26TALE
NBlab16G21490	181	+	0.503139	TATTGCATTGT	5.71431e-05	NI-NG-NG-NS-HD-HD-NG-NG-NH-NG	26TALE
NBlab18G08130	8	+	0.503139	TATTGCATTGT	5.71431e-05	NI-NG-NG-NS-HD-HD-NG-NG-NH-NG	26TALE
NBlab18G09580	49	+	0.503139	TATTGCATTGT	5.71431e-05	NI-NG-NG-NS-HD-HD-NG-NG-NH-NG	26TALE
NBlab19G04610	172	+	0.503139	TATTGCATTGT	5.71431e-05	NI-NG-NG-NS-HD-HD-NG-NG-NH-NG	26TALE
NBlab01G00050	7	+	0.503042	TATCACCTTGT	5.72843e-05	NI-NG-NG-NS-HD-HD-NG-NG-NH-NG	26TALE
NBlab03G05720	337	+	0.503042	TATCACCTTGT	5.72843e-05	NI-NG-NG-NS-HD-HD-NG-NG-NH-NG	26TALE
NBlab18G22680	35	+	0.503042	TATCACCTTGT	5.72843e-05	NI-NG-NG-NS-HD-HD-NG-NG-NH-NG	26TALE
NBlab19G07000	199	+	0.503042	TATCACCTTGT	5.72843e-05	NI-NG-NG-NS-HD-HD-NG-NG-NH-NG	26TALE
NBlab01G02050	524	+	0.502906	TATAGCCTTGT	5.74808e-05	NI-NG-NG-NS-HD-HD-NG-NG-NH-NG	26TALE
NBlab06G11670	520	+	0.502906	TATAGCCTTGT	5.74808e-05	NI-NG-NG-NS-HD-HD-NG-NG-NH-NG	26TALE
NBlab08G20950	133	+	0.502906	TATAGCCTTGT	5.74808e-05	NI-NG-NG-NS-HD-HD-NG-NG-NH-NG	26TALE
NBlab09G23150	91	+	0.502906	TATAGCCTTGT	5.74808e-05	NI-NG-NG-NS-HD-HD-NG-NG-NH-NG	26TALE
NBlab11G07350	485	+	0.502906	TATAGCCTTGT	5.74808e-05	NI-NG-NG-NS-HD-HD-NG-NG-NH-NG	26TALE
NBlab14G07890	357	+	0.502906	TATAGCCTTGT	5.74808e-05	NI-NG-NG-NS-HD-HD-NG-NG-NH-NG	26TALE
NBlab19G07360	199	+	0.502906	TATAGCCTTGT	5.74808e-05	NI-NG-NG-NS-HD-HD-NG-NG-NH-NG	26TALE
NBlab19G07360	209	+	0.502906	TATAGCCTTGT	5.74808e-05	NI-NG-NG-NS-HD-HD-NG-NG-NH-NG	26TALE
NBlab19G22820	251	+	0.502906	TATAGCCTTGT	5.74808e-05	NI-NG-NG-NS-HD-HD-NG-NG-NH-NG	26TALE
NBlab01G06420	304	+	0.502666	TACTACCTTGT	5.78314e-05	NI-NG-NG-NS-HD-HD-NG-NG-NH-NG	26TALE
NBlab02G02960	412	+	0.502666	TACTACCTTGT	5.78314e-05	NI-NG-NG-NS-HD-HD-NG-NG-NH-NG	26TALE
NBlab03G07110	328	+	0.502666	TACTACCTTGT	5.78314e-05	NI-NG-NG-NS-HD-HD-NG-NG-NH-NG	26TALE
NBlab03G10110	213	+	0.502666	TACTACCTTGT	5.78314e-05	NI-NG-NG-NS-HD-HD-NG-NG-NH-NG	26TALE
NBlab12G01150	119	+	0.502666	TACTACCTTGT	5.78314e-05	NI-NG-NG-NS-HD-HD-NG-NG-NH-NG	26TALE
NBlab12G01180	123	+	0.502666	TACTACCTTGT	5.78314e-05	NI-NG-NG-NS-HD-HD-NG-NG-NH-NG	26TALE
NBlab12G01190	128	+	0.502666	TACTACCTTGT	5.78314e-05	NI-NG-NG-NS-HD-HD-NG-NG-NH-NG	26TALE
NBlab14G05540	452	+	0.502666	TACTACCTTGT	5.78314e-05	NI-NG-NG-NS-HD-HD-NG-NG-NH-NG	26TALE
NBlab04G01530	352	+	0.502513	TAATGCCTTGT	5.80546e-05	NI-NG-NG-NS-HD-HD-NG-NG-NH-NG	26TALE
NBlab10G05090	226	+	0.502513	TAATGCCTTGT	5.80546e-05	NI-NG-NG-NS-HD-HD-NG-NG-NH-NG	26TALE
NBlab12G31070	505	+	0.502513	TAATGCCTTGT	5.80546e-05	NI-NG-NG-NS-HD-HD-NG-NG-NH-NG	26TALE
NBlab15G11270	530	+	0.502513	TAATGCCTTGT	5.80546e-05	NI-NG-NG-NS-HD-HD-NG-NG-NH-NG	26TALE
NBlab16G09300	38	+	0.502513	TAATGCCTTGT	5.80546e-05	NI-NG-NG-NS-HD-HD-NG-NG-NH-NG	26TALE
NBlab18G20890	391	+	0.502513	TAATGCCTTGT	5.80546e-05	NI-NG-NG-NS-HD-HD-NG-NG-NH-NG	26TALE
NBlab19G14060	471	+	0.502513	TAATGCCTTGT	5.80546e-05	NI-NG-NG-NS-HD-HD-NG-NG-NH-NG	26TALE
NBlab19G17780	394	+	0.502513	TAATGCCTTGT	5.80546e-05	NI-NG-NG-NS-HD-HD-NG-NG-NH-NG	26TALE
NBlab01G07710	524	+	0.502176	TATTTACTTGT	5.85515e-05	NI-NG-NG-NS-HD-HD-NG-NG-NH-NG	26TALE
NBlab01G09270	134	+	0.502176	TATTTACTTGT	5.85515e-05	NI-NG-NG-NS-HD-HD-NG-NG-NH-NG	26TALE
NBlab02G03180	255	+	0.502176	TATTTACTTGT	5.85515e-05	NI-NG-NG-NS-HD-HD-NG-NG-NH-NG	26TALE
NBlab02G10270	27	+	0.502176	TATTTACTTGT	5.85515e-05	NI-NG-NG-NS-HD-HD-NG-NG-NH-NG	26TALE
NBlab05G02960	417	+	0.502176	TATTTACTTGT	5.85515e-05	NI-NG-NG-NS-HD-HD-NG-NG-NH-NG	26TALE
NBlab05G04270	163	+	0.502176	TATTTACTTGT	5.85515e-05	NI-NG-NG-NS-HD-HD-NG-NG-NH-NG	26TALE
NBlab05G05390	522	+	0.502176	TATTTACTTGT	5.85515e-05	NI-NG-NG-NS-HD-HD-NG-NG-NH-NG	26TALE
NBlab06G03930	274	+	0.502176	TATTTACTTGT	5.85515e-05	NI-NG-NG-NS-HD-HD-NG-NG-NH-NG	26TALE
NBlab06G05300	335	+	0.502176	TATTTACTTGT	5.85515e-05	NI-NG-NG-NS-HD-HD-NG-NG-NH-NG	26TALE
NBlab06G09730	8	+	0.502176	TATTTACTTGT	5.85515e-05	NI-NG-NG-NS-HD-HD-NG-NG-NH-NG	26TALE
NBlab06G15940	37	+	0.502176	TATTTACTTGT	5.85515e-05	NI-NG-NG-NS-HD-HD-NG-NG-NH-NG	26TALE
NBlab07G08110	264	+	0.502176	TATTTACTTGT	5.85515e-05	NI-NG-NG-NS-HD-HD-NG-NG-NH-NG	26TALE
NBlab07G19110	437	+	0.502176	TATTTACTTGT	5.85515e-05	NI-NG-NG-NS-HD-HD-NG-NG-NH-NG	26TALE
NBlab08G21700	574	+	0.502176	TATTTACTTGT	5.85515e-05	NI-NG-NG-NS-HD-HD-NG-NG-NH-NG	26TALE
NBlab09G03860	133	+	0.502176	TATTTACTTGT	5.85515e-05	NI-NG-NG-NS-HD-HD-NG-NG-NH-NG	26TALE
NBlab09G10020	25	+	0.502176	TATTTACTTGT	5.85515e-05	NI-NG-NG-NS-HD-HD-NG-NG-NH-NG	26TALE
NBlab09G10990	331	+	0.502176	TATTTACTTGT	5.85515e-05	NI-NG-NG-NS-HD-HD-NG-NG-NH-NG	26TALE
NBlab09G27210	284	+	0.502176	TATTTACTTGT	5.85515e-05	NI-NG-NG-NS-HD-HD-NG-NG-NH-NG	26TALE
NBlab11G02430	272	+	0.502176	TATTTACTTGT	5.85515e-05	NI-NG-NG-NS-HD-HD-NG-NG-NH-NG	26TALE
NBlab11G08800	76	+	0.502176	TATTTACTTGT	5.85515e-05	NI-NG-NG-NS-HD-HD-NG-NG-NH-NG	26TALE
NBlab11G11250	90	+	0.502176	TATTTACTTGT	5.85515e-05	NI-NG-NG-NS-HD-HD-NG-NG-NH-NG	26TALE
NBlab11G11270	102	+	0.502176	TATTTACTTGT	5.85515e-05	NI-NG-NG-NS-HD-HD-NG-NG-NH-NG	26TALE
NBlab11G20480	322	+	0.502176	TATTTACTTGT	5.85515e-05	NI-NG-NG-NS-HD-HD-NG-NG-NH-NG	26TALE
NBlab12G00430	367	+	0.502176	TATTTACTTGT	5.85515e-05	NI-NG-NG-NS-HD-HD-NG-NG-NH-NG	26TALE
NBlab12G14910	510	+	0.502176	TATTTACTTGT	5.85515e-05	NI-NG-NG-NS-HD-HD-NG-NG-NH-NG	26TALE
NBlab14G06600	262	+	0.502176	TATTTACTTGT	5.85515e-05	NI-NG-NG-NS-HD-HD-NG-NG-NH-NG	26TALE
NBlab14G25710	438	+	0.502176	TATTTACTTGT	5.85515e-05	NI-NG-NG-NS-HD-HD-NG-NG-NH-NG	26TALE
NBlab16G05270	39	+	0.502176	TATTTACTTGT	5.85515e-05	NI-NG-NG-NS-HD-HD-NG-NG-NH-NG	26TALE
NBlab17G02890	177	+	0.502176	TATTTACTTGT	5.85515e-05	NI-NG-NG-NS-HD-HD-NG-NG-NH-NG	26TALE
NBlab17G02950	307	+	0.502176	TATTTACTTGT	5.85515e-05	NI-NG-NG-NS-HD-HD-NG-NG-NH-NG	26TALE
NBlab17G12230	226	+	0.502176	TATTTACTTGT	5.85515e-05	NI-NG-NG-NS-HD-HD-NG-NG-NH-NG	26TALE
NBlab17G12300	399	+	0.502176	TATTTACTTGT	5.85515e-05	NI-NG-NG-NS-HD-HD-NG-NG-NH-NG	26TALE
NBlab17G16300	550	+	0.502176	TATTTACTTGT	5.85515e-05	NI-NG-NG-NS-HD-HD-NG-NG-NH-NG	26TALE
NBlab19G07730	163	+	0.502176	TATTTACTTGT	5.85515e-05	NI-NG-NG-NS-HD-HD-NG-NG-NH-NG	26TALE
NBlab19G10030	137	+	0.502176	TATTTACTTGT	5.85515e-05	NI-NG-NG-NS-HD-HD-NG-NG-NH-NG	26TALE
NBlab03G15490	488	+	0.5017	TATTACCTTGA	5.92596e-05	NI-NG-NG-NS-HD-HD-NG-NG-NH-NG	26TALE
NBlab04G05440	77	+	0.5017	TATTACCTTGA	5.92596e-05	NI-NG-NG-NS-HD-HD-NG-NG-NH-NG	26TALE
NBlab04G16950	113	+	0.5017	TATTACCTTGA	5.92596e-05	NI-NG-NG-NS-HD-HD-NG-NG-NH-NG	26TALE
NBlab06G10140	157	+	0.5017	TATTACCTTGA	5.92596e-05	NI-NG-NG-NS-HD-HD-NG-NG-NH-NG	26TALE
NBlab08G09170	460	+	0.5017	TATTACCTTGA	5.92596e-05	NI-NG-NG-NS-HD-HD-NG-NG-NH-NG	26TALE
NBlab11G14540	211	+	0.5017	TATTACCTTGA	5.92596e-05	NI-NG-NG-NS-HD-HD-NG-NG-NH-NG	26TALE
NBlab13G04110	401	+	0.5017	TATTACCTTGA	5.92596e-05	NI-NG-NG-NS-HD-HD-NG-NG-NH-NG	26TALE
NBlab14G07980	273	+	0.5017	TATTACCTTGA	5.92596e-05	NI-NG-NG-NS-HD-HD-NG-NG-NH-NG	26TALE
NBlab15G05720	331	+	0.5017	TATTACCTTGA	5.92596e-05	NI-NG-NG-NS-HD-HD-NG-NG-NH-NG	26TALE
NBlab16G16850	259	+	0.5017	TATTACCTTGA	5.92596e-05	NI-NG-NG-NS-HD-HD-NG-NG-NH-NG	26TALE
NBlab16G21540	340	+	0.5017	TATTACCTTGA	5.92596e-05	NI-NG-NG-NS-HD-HD-NG-NG-NH-NG	26TALE
NBlab17G23690	68	+	0.5017	TATTACCTTGA	5.92596e-05	NI-NG-NG-NS-HD-HD-NG-NG-NH-NG	26TALE
NBlab05G11510	306	+	0.500824	TATTACCTAGT	6.05833e-05	NI-NG-NG-NS-HD-HD-NG-NG-NH-NG	26TALE
NBlab09G05830	555	+	0.500824	TATTACCTAGT	6.05833e-05	NI-NG-NG-NS-HD-HD-NG-NG-NH-NG	26TALE
NBlab12G01930	85	+	0.500824	TATTACCTAGT	6.05833e-05	NI-NG-NG-NS-HD-HD-NG-NG-NH-NG	26TALE
NBlab13G10180	280	+	0.500824	TATTACCTAGT	6.05833e-05	NI-NG-NG-NS-HD-HD-NG-NG-NH-NG	26TALE
NBlab14G27330	318	+	0.500824	TATTACCTAGT	6.05833e-05	NI-NG-NG-NS-HD-HD-NG-NG-NH-NG	26TALE
NBlab19G25170	146	+	0.500824	TATTACCTAGT	6.05833e-05	NI-NG-NG-NS-HD-HD-NG-NG-NH-NG	26TALE
NBlab01G29580	26	-	0.499818	CATTTCCTTGT	6.21375e-05	NI-NG-NG-NS-HD-HD-NG-NG-NH-NG	26TALE
NBlab02G03750	219	-	0.499818	CATTTCCTTGT	6.21375e-05	NI-NG-NG-NS-HD-HD-NG-NG-NH-NG	26TALE
NBlab03G05500	305	-	0.499818	CATTTCCTTGT	6.21375e-05	NI-NG-NG-NS-HD-HD-NG-NG-NH-NG	26TALE
NBlab03G14110	72	-	0.499818	CATTTCCTTGT	6.21375e-05	NI-NG-NG-NS-HD-HD-NG-NG-NH-NG	26TALE
NBlab04G15440	68	-	0.499818	CATTTCCTTGT	6.21375e-05	NI-NG-NG-NS-HD-HD-NG-NG-NH-NG	26TALE
NBlab04G15890	308	-	0.499818	CATTTCCTTGT	6.21375e-05	NI-NG-NG-NS-HD-HD-NG-NG-NH-NG	26TALE
NBlab04G20780	22	-	0.499818	CATTTCCTTGT	6.21375e-05	NI-NG-NG-NS-HD-HD-NG-NG-NH-NG	26TALE
NBlab05G07540	82	-	0.499818	CATTTCCTTGT	6.21375e-05	NI-NG-NG-NS-HD-HD-NG-NG-NH-NG	26TALE
NBlab06G12800	508	-	0.499818	CATTTCCTTGT	6.21375e-05	NI-NG-NG-NS-HD-HD-NG-NG-NH-NG	26TALE
NBlab06G17860	440	-	0.499818	CATTTCCTTGT	6.21375e-05	NI-NG-NG-NS-HD-HD-NG-NG-NH-NG	26TALE
NBlab07G06660	489	-	0.499818	CATTTCCTTGT	6.21375e-05	NI-NG-NG-NS-HD-HD-NG-NG-NH-NG	26TALE
NBlab07G09640	370	-	0.499818	CATTTCCTTGT	6.21375e-05	NI-NG-NG-NS-HD-HD-NG-NG-NH-NG	26TALE
NBlab07G20560	274	-	0.499818	CATTTCCTTGT	6.21375e-05	NI-NG-NG-NS-HD-HD-NG-NG-NH-NG	26TALE
NBlab08G02950	339	-	0.499818	CATTTCCTTGT	6.21375e-05	NI-NG-NG-NS-HD-HD-NG-NG-NH-NG	26TALE
NBlab08G16250	67	-	0.499818	CATTTCCTTGT	6.21375e-05	NI-NG-NG-NS-HD-HD-NG-NG-NH-NG	26TALE
NBlab08G18690	5	-	0.499818	CATTTCCTTGT	6.21375e-05	NI-NG-NG-NS-HD-HD-NG-NG-NH-NG	26TALE
NBlab09G15240	271	-	0.499818	CATTTCCTTGT	6.21375e-05	NI-NG-NG-NS-HD-HD-NG-NG-NH-NG	26TALE
NBlab09G16420	149	-	0.499818	CATTTCCTTGT	6.21375e-05	NI-NG-NG-NS-HD-HD-NG-NG-NH-NG	26TALE
NBlab09G22690	169	-	0.499818	CATTTCCTTGT	6.21375e-05	NI-NG-NG-NS-HD-HD-NG-NG-NH-NG	26TALE
NBlab10G19720	536	-	0.499818	CATTTCCTTGT	6.21375e-05	NI-NG-NG-NS-HD-HD-NG-NG-NH-NG	26TALE
NBlab11G20660	354	-	0.499818	CATTTCCTTGT	6.21375e-05	NI-NG-NG-NS-HD-HD-NG-NG-NH-NG	26TALE
NBlab12G21170	58	-	0.499818	CATTTCCTTGT	6.21375e-05	NI-NG-NG-NS-HD-HD-NG-NG-NH-NG	26TALE
NBlab12G21240	404	-	0.499818	CATTTCCTTGT	6.21375e-05	NI-NG-NG-NS-HD-HD-NG-NG-NH-NG	26TALE
NBlab12G24160	160	-	0.499818	CATTTCCTTGT	6.21375e-05	NI-NG-NG-NS-HD-HD-NG-NG-NH-NG	26TALE
NBlab13G08460	162	-	0.499818	CATTTCCTTGT	6.21375e-05	NI-NG-NG-NS-HD-HD-NG-NG-NH-NG	26TALE
NBlab13G18450	57	-	0.499818	CATTTCCTTGT	6.21375e-05	NI-NG-NG-NS-HD-HD-NG-NG-NH-NG	26TALE
NBlab13G25750	120	-	0.499818	CATTTCCTTGT	6.21375e-05	NI-NG-NG-NS-HD-HD-NG-NG-NH-NG	26TALE
NBlab15G07710	363	-	0.499818	CATTTCCTTGT	6.21375e-05	NI-NG-NG-NS-HD-HD-NG-NG-NH-NG	26TALE
NBlab16G18410	253	-	0.499818	CATTTCCTTGT	6.21375e-05	NI-NG-NG-NS-HD-HD-NG-NG-NH-NG	26TALE
NBlab17G10380	366	-	0.499818	CATTTCCTTGT	6.21375e-05	NI-NG-NG-NS-HD-HD-NG-NG-NH-NG	26TALE
NBlab17G18100	531	-	0.499818	CATTTCCTTGT	6.21375e-05	NI-NG-NG-NS-HD-HD-NG-NG-NH-NG	26TALE
NBlab17G18110	531	-	0.499818	CATTTCCTTGT	6.21375e-05	NI-NG-NG-NS-HD-HD-NG-NG-NH-NG	26TALE
NBlab18G00970	492	-	0.499818	CATTTCCTTGT	6.21375e-05	NI-NG-NG-NS-HD-HD-NG-NG-NH-NG	26TALE
NBlab18G09780	232	-	0.499818	CATTTCCTTGT	6.21375e-05	NI-NG-NG-NS-HD-HD-NG-NG-NH-NG	26TALE
NBlab18G23030	495	-	0.499818	CATTTCCTTGT	6.21375e-05	NI-NG-NG-NS-HD-HD-NG-NG-NH-NG	26TALE
NBlab19G03340	513	-	0.499818	CATTTCCTTGT	6.21375e-05	NI-NG-NG-NS-HD-HD-NG-NG-NH-NG	26TALE
NBlab19G16300	289	-	0.499818	CATTTCCTTGT	6.21375e-05	NI-NG-NG-NS-HD-HD-NG-NG-NH-NG	26TALE
NBlab03G16160	2	-	0.499602	TATTGCCATGT	6.24755e-05	NI-NG-NG-NS-HD-HD-NG-NG-NH-NG	26TALE
NBlab05G15430	341	-	0.499602	TATTGCCATGT	6.24755e-05	NI-NG-NG-NS-HD-HD-NG-NG-NH-NG	26TALE
NBlab07G13930	320	-	0.499602	TATTGCCATGT	6.24755e-05	NI-NG-NG-NS-HD-HD-NG-NG-NH-NG	26TALE
NBlab07G16020	85	-	0.499602	TATTGCCATGT	6.24755e-05	NI-NG-NG-NS-HD-HD-NG-NG-NH-NG	26TALE
NBlab09G16270	396	-	0.499602	TATTGCCATGT	6.24755e-05	NI-NG-NG-NS-HD-HD-NG-NG-NH-NG	26TALE
NBlab11G18860	175	-	0.499602	TATTGCCATGT	6.24755e-05	NI-NG-NG-NS-HD-HD-NG-NG-NH-NG	26TALE
NBlab11G20090	233	-	0.499602	TATTGCCATGT	6.24755e-05	NI-NG-NG-NS-HD-HD-NG-NG-NH-NG	26TALE
NBlab12G28230	331	-	0.499602	TATTGCCATGT	6.24755e-05	NI-NG-NG-NS-HD-HD-NG-NG-NH-NG	26TALE
NBlab13G21020	441	-	0.499602	TATTGCCATGT	6.24755e-05	NI-NG-NG-NS-HD-HD-NG-NG-NH-NG	26TALE
NBlab15G10250	215	-	0.499602	TATTGCCATGT	6.24755e-05	NI-NG-NG-NS-HD-HD-NG-NG-NH-NG	26TALE
NBlab01G20510	452	-	0.499161	TCTTGCCTTGT	6.31731e-05	NI-NG-NG-NS-HD-HD-NG-NG-NH-NG	26TALE
NBlab03G08530	95	-	0.499161	TCTTGCCTTGT	6.31731e-05	NI-NG-NG-NS-HD-HD-NG-NG-NH-NG	26TALE
NBlab05G13650	578	-	0.499161	TCTTGCCTTGT	6.31731e-05	NI-NG-NG-NS-HD-HD-NG-NG-NH-NG	26TALE
NBlab12G11500	504	-	0.499161	TCTTGCCTTGT	6.31731e-05	NI-NG-NG-NS-HD-HD-NG-NG-NH-NG	26TALE
NBlab12G16370	449	-	0.499161	TCTTGCCTTGT	6.31731e-05	NI-NG-NG-NS-HD-HD-NG-NG-NH-NG	26TALE
NBlab12G19540	413	-	0.499161	TCTTGCCTTGT	6.31731e-05	NI-NG-NG-NS-HD-HD-NG-NG-NH-NG	26TALE
NBlab14G10900	471	-	0.499161	TCTTGCCTTGT	6.31731e-05	NI-NG-NG-NS-HD-HD-NG-NG-NH-NG	26TALE
NBlab17G15670	531	-	0.499161	TCTTGCCTTGT	6.31731e-05	NI-NG-NG-NS-HD-HD-NG-NG-NH-NG	26TALE
NBlab17G19030	477	-	0.499161	TCTTGCCTTGT	6.31731e-05	NI-NG-NG-NS-HD-HD-NG-NG-NH-NG	26TALE
NBlab01G15400	560	+	0.498975	TATTACATTGT	6.34693e-05	NI-NG-NG-NS-HD-HD-NG-NG-NH-NG	26TALE
NBlab03G19340	315	+	0.498975	TATTACATTGT	6.34693e-05	NI-NG-NG-NS-HD-HD-NG-NG-NH-NG	26TALE
NBlab03G24430	360	+	0.498975	TATTACATTGT	6.34693e-05	NI-NG-NG-NS-HD-HD-NG-NG-NH-NG	26TALE
NBlab04G15110	230	+	0.498975	TATTACATTGT	6.34693e-05	NI-NG-NG-NS-HD-HD-NG-NG-NH-NG	26TALE
NBlab06G23560	82	+	0.498975	TATTACATTGT	6.34693e-05	NI-NG-NG-NS-HD-HD-NG-NG-NH-NG	26TALE
NBlab07G23450	180	+	0.498975	TATTACATTGT	6.34693e-05	NI-NG-NG-NS-HD-HD-NG-NG-NH-NG	26TALE
NBlab08G01700	2	+	0.498975	TATTACATTGT	6.34693e-05	NI-NG-NG-NS-HD-HD-NG-NG-NH-NG	26TALE
NBlab09G03460	259	+	0.498975	TATTACATTGT	6.34693e-05	NI-NG-NG-NS-HD-HD-NG-NG-NH-NG	26TALE
NBlab09G07620	473	+	0.498975	TATTACATTGT	6.34693e-05	NI-NG-NG-NS-HD-HD-NG-NG-NH-NG	26TALE
NBlab09G12070	511	+	0.498975	TATTACATTGT	6.34693e-05	NI-NG-NG-NS-HD-HD-NG-NG-NH-NG	26TALE
NBlab09G16890	104	+	0.498975	TATTACATTGT	6.34693e-05	NI-NG-NG-NS-HD-HD-NG-NG-NH-NG	26TALE
NBlab09G18980	436	+	0.498975	TATTACATTGT	6.34693e-05	NI-NG-NG-NS-HD-HD-NG-NG-NH-NG	26TALE
NBlab09G18990	293	+	0.498975	TATTACATTGT	6.34693e-05	NI-NG-NG-NS-HD-HD-NG-NG-NH-NG	26TALE
NBlab09G27120	363	+	0.498975	TATTACATTGT	6.34693e-05	NI-NG-NG-NS-HD-HD-NG-NG-NH-NG	26TALE
NBlab10G00940	245	+	0.498975	TATTACATTGT	6.34693e-05	NI-NG-NG-NS-HD-HD-NG-NG-NH-NG	26TALE
NBlab10G13040	134	+	0.498975	TATTACATTGT	6.34693e-05	NI-NG-NG-NS-HD-HD-NG-NG-NH-NG	26TALE
NBlab10G15150	325	+	0.498975	TATTACATTGT	6.34693e-05	NI-NG-NG-NS-HD-HD-NG-NG-NH-NG	26TALE
NBlab11G22170	460	+	0.498975	TATTACATTGT	6.34693e-05	NI-NG-NG-NS-HD-HD-NG-NG-NH-NG	26TALE
NBlab12G03690	219	+	0.498975	TATTACATTGT	6.34693e-05	NI-NG-NG-NS-HD-HD-NG-NG-NH-NG	26TALE
NBlab12G14240	211	+	0.498975	TATTACATTGT	6.34693e-05	NI-NG-NG-NS-HD-HD-NG-NG-NH-NG	26TALE
NBlab12G22260	81	+	0.498975	TATTACATTGT	6.34693e-05	NI-NG-NG-NS-HD-HD-NG-NG-NH-NG	26TALE
NBlab12G27680	168	+	0.498975	TATTACATTGT	6.34693e-05	NI-NG-NG-NS-HD-HD-NG-NG-NH-NG	26TALE
NBlab12G27820	332	+	0.498975	TATTACATTGT	6.34693e-05	NI-NG-NG-NS-HD-HD-NG-NG-NH-NG	26TALE
NBlab13G01970	173	+	0.498975	TATTACATTGT	6.34693e-05	NI-NG-NG-NS-HD-HD-NG-NG-NH-NG	26TALE
NBlab13G12520	99	+	0.498975	TATTACATTGT	6.34693e-05	NI-NG-NG-NS-HD-HD-NG-NG-NH-NG	26TALE
NBlab14G10070	87	+	0.498975	TATTACATTGT	6.34693e-05	NI-NG-NG-NS-HD-HD-NG-NG-NH-NG	26TALE
NBlab14G15320	107	+	0.498975	TATTACATTGT	6.34693e-05	NI-NG-NG-NS-HD-HD-NG-NG-NH-NG	26TALE
NBlab15G05320	148	+	0.498975	TATTACATTGT	6.34693e-05	NI-NG-NG-NS-HD-HD-NG-NG-NH-NG	26TALE
NBlab16G09560	200	+	0.498975	TATTACATTGT	6.34693e-05	NI-NG-NG-NS-HD-HD-NG-NG-NH-NG	26TALE
NBlab16G14440	435	+	0.498975	TATTACATTGT	6.34693e-05	NI-NG-NG-NS-HD-HD-NG-NG-NH-NG	26TALE
NBlab16G24610	394	+	0.498975	TATTACATTGT	6.34693e-05	NI-NG-NG-NS-HD-HD-NG-NG-NH-NG	26TALE
NBlab17G14010	28	+	0.498975	TATTACATTGT	6.34693e-05	NI-NG-NG-NS-HD-HD-NG-NG-NH-NG	26TALE
NBlab17G20080	1	+	0.498975	TATTACATTGT	6.34693e-05	NI-NG-NG-NS-HD-HD-NG-NG-NH-NG	26TALE
NBlab19G17780	352	+	0.498975	TATTACATTGT	6.34693e-05	NI-NG-NG-NS-HD-HD-NG-NG-NH-NG	26TALE
NBlab03G14340	306	-	0.498822	TATTCACTTGT	6.37129e-05	NI-NG-NG-NS-HD-HD-NG-NG-NH-NG	26TALE
NBlab04G01590	67	-	0.498822	TATTCACTTGT	6.37129e-05	NI-NG-NG-NS-HD-HD-NG-NG-NH-NG	26TALE
NBlab04G10410	254	-	0.498822	TATTCACTTGT	6.37129e-05	NI-NG-NG-NS-HD-HD-NG-NG-NH-NG	26TALE
NBlab05G17590	66	-	0.498822	TATTCACTTGT	6.37129e-05	NI-NG-NG-NS-HD-HD-NG-NG-NH-NG	26TALE
NBlab07G00980	430	-	0.498822	TATTCACTTGT	6.37129e-05	NI-NG-NG-NS-HD-HD-NG-NG-NH-NG	26TALE
NBlab09G11810	288	-	0.498822	TATTCACTTGT	6.37129e-05	NI-NG-NG-NS-HD-HD-NG-NG-NH-NG	26TALE
NBlab11G04110	508	-	0.498822	TATTCACTTGT	6.37129e-05	NI-NG-NG-NS-HD-HD-NG-NG-NH-NG	26TALE
NBlab11G18380	86	-	0.498822	TATTCACTTGT	6.37129e-05	NI-NG-NG-NS-HD-HD-NG-NG-NH-NG	26TALE
NBlab12G28390	466	-	0.498822	TATTCACTTGT	6.37129e-05	NI-NG-NG-NS-HD-HD-NG-NG-NH-NG	26TALE
NBlab12G30940	92	-	0.498822	TATTCACTTGT	6.37129e-05	NI-NG-NG-NS-HD-HD-NG-NG-NH-NG	26TALE
NBlab12G30950	92	-	0.498822	TATTCACTTGT	6.37129e-05	NI-NG-NG-NS-HD-HD-NG-NG-NH-NG	26TALE
NBlab13G06460	194	-	0.498822	TATTCACTTGT	6.37129e-05	NI-NG-NG-NS-HD-HD-NG-NG-NH-NG	26TALE
NBlab13G13970	293	-	0.498822	TATTCACTTGT	6.37129e-05	NI-NG-NG-NS-HD-HD-NG-NG-NH-NG	26TALE
NBlab13G27410	347	-	0.498822	TATTCACTTGT	6.37129e-05	NI-NG-NG-NS-HD-HD-NG-NG-NH-NG	26TALE
NBlab16G07430	241	-	0.498822	TATTCACTTGT	6.37129e-05	NI-NG-NG-NS-HD-HD-NG-NG-NH-NG	26TALE
NBlab16G07430	146	-	0.498822	TATTCACTTGT	6.37129e-05	NI-NG-NG-NS-HD-HD-NG-NG-NH-NG	26TALE
NBlab18G00490	88	-	0.498822	TATTCACTTGT	6.37129e-05	NI-NG-NG-NS-HD-HD-NG-NG-NH-NG	26TALE
NBlab19G00410	149	-	0.498822	TATTCACTTGT	6.37129e-05	NI-NG-NG-NS-HD-HD-NG-NG-NH-NG	26TALE
NBlab19G13040	360	-	0.498822	TATTCACTTGT	6.37129e-05	NI-NG-NG-NS-HD-HD-NG-NG-NH-NG	26TALE
NBlab19G25920	503	-	0.498822	TATTCACTTGT	6.37129e-05	NI-NG-NG-NS-HD-HD-NG-NG-NH-NG	26TALE
NBlab01G09060	430	+	0.498742	TATAACCTTGT	6.38421e-05	NI-NG-NG-NS-HD-HD-NG-NG-NH-NG	26TALE
NBlab07G23760	12	+	0.498742	TATAACCTTGT	6.38421e-05	NI-NG-NG-NS-HD-HD-NG-NG-NH-NG	26TALE
NBlab09G05380	369	+	0.498742	TATAACCTTGT	6.38421e-05	NI-NG-NG-NS-HD-HD-NG-NG-NH-NG	26TALE
NBlab10G12270	37	+	0.498742	TATAACCTTGT	6.38421e-05	NI-NG-NG-NS-HD-HD-NG-NG-NH-NG	26TALE
NBlab14G00400	359	+	0.498742	TATAACCTTGT	6.38421e-05	NI-NG-NG-NS-HD-HD-NG-NG-NH-NG	26TALE
NBlab14G10900	62	+	0.498742	TATAACCTTGT	6.38421e-05	NI-NG-NG-NS-HD-HD-NG-NG-NH-NG	26TALE
NBlab14G16440	136	+	0.498742	TATAACCTTGT	6.38421e-05	NI-NG-NG-NS-HD-HD-NG-NG-NH-NG	26TALE
NBlab14G17720	456	+	0.498742	TATAACCTTGT	6.38421e-05	NI-NG-NG-NS-HD-HD-NG-NG-NH-NG	26TALE
NBlab15G09490	361	+	0.498742	TATAACCTTGT	6.38421e-05	NI-NG-NG-NS-HD-HD-NG-NG-NH-NG	26TALE
NBlab19G17570	440	+	0.498742	TATAACCTTGT	6.38421e-05	NI-NG-NG-NS-HD-HD-NG-NG-NH-NG	26TALE
NBlab04G09330	226	+	0.498349	TAATACCTTGT	6.44756e-05	NI-NG-NG-NS-HD-HD-NG-NG-NH-NG	26TALE
NBlab05G00740	318	+	0.498349	TAATACCTTGT	6.44756e-05	NI-NG-NG-NS-HD-HD-NG-NG-NH-NG	26TALE
NBlab05G14750	12	+	0.498349	TAATACCTTGT	6.44756e-05	NI-NG-NG-NS-HD-HD-NG-NG-NH-NG	26TALE
NBlab05G19040	142	+	0.498349	TAATACCTTGT	6.44756e-05	NI-NG-NG-NS-HD-HD-NG-NG-NH-NG	26TALE
NBlab07G13260	441	+	0.498349	TAATACCTTGT	6.44756e-05	NI-NG-NG-NS-HD-HD-NG-NG-NH-NG	26TALE
NBlab07G14280	525	+	0.498349	TAATACCTTGT	6.44756e-05	NI-NG-NG-NS-HD-HD-NG-NG-NH-NG	26TALE
NBlab11G05400	482	+	0.498349	TAATACCTTGT	6.44756e-05	NI-NG-NG-NS-HD-HD-NG-NG-NH-NG	26TALE
NBlab12G07090	283	+	0.498349	TAATACCTTGT	6.44756e-05	NI-NG-NG-NS-HD-HD-NG-NG-NH-NG	26TALE
NBlab12G28650	34	+	0.498349	TAATACCTTGT	6.44756e-05	NI-NG-NG-NS-HD-HD-NG-NG-NH-NG	26TALE
NBlab17G10730	357	+	0.498349	TAATACCTTGT	6.44756e-05	NI-NG-NG-NS-HD-HD-NG-NG-NH-NG	26TALE
NBlab19G05070	317	+	0.498349	TAATACCTTGT	6.44756e-05	NI-NG-NG-NS-HD-HD-NG-NG-NH-NG	26TALE
NBlab06G09820	498	-	0.498054	TATTGCCTTGC	6.49552e-05	NI-NG-NG-NS-HD-HD-NG-NG-NH-NG	26TALE
NBlab16G18350	584	-	0.498054	TATTGCCTTGC	6.49552e-05	NI-NG-NG-NS-HD-HD-NG-NG-NH-NG	26TALE
NBlab02G17090	193	-	0.497215	TATTGCCTCGT	6.63357e-05	NI-NG-NG-NS-HD-HD-NG-NG-NH-NG	26TALE
NBlab02G17100	193	-	0.497215	TATTGCCTCGT	6.63357e-05	NI-NG-NG-NS-HD-HD-NG-NG-NH-NG	26TALE
NBlab08G10180	255	-	0.497215	TATTGCCTCGT	6.63357e-05	NI-NG-NG-NS-HD-HD-NG-NG-NH-NG	26TALE
NBlab09G03080	96	-	0.497215	TATTGCCTCGT	6.63357e-05	NI-NG-NG-NS-HD-HD-NG-NG-NH-NG	26TALE
NBlab15G25150	457	-	0.497215	TATTGCCTCGT	6.63357e-05	NI-NG-NG-NS-HD-HD-NG-NG-NH-NG	26TALE
NBlab16G23540	47	-	0.497215	TATTGCCTCGT	6.63357e-05	NI-NG-NG-NS-HD-HD-NG-NG-NH-NG	26TALE
NBlab17G19240	485	-	0.497215	TATTGCCTCGT	6.63357e-05	NI-NG-NG-NS-HD-HD-NG-NG-NH-NG	26TALE
NBlab03G14610	46	+	0.496342	TTTTGCCTTGT	6.78036e-05	NI-NG-NG-NS-HD-HD-NG-NG-NH-NG	26TALE
NBlab04G13700	508	+	0.496342	TTTTGCCTTGT	6.78036e-05	NI-NG-NG-NS-HD-HD-NG-NG-NH-NG	26TALE
NBlab05G22590	571	+	0.496342	TTTTGCCTTGT	6.78036e-05	NI-NG-NG-NS-HD-HD-NG-NG-NH-NG	26TALE
NBlab06G03460	338	+	0.496342	TTTTGCCTTGT	6.78036e-05	NI-NG-NG-NS-HD-HD-NG-NG-NH-NG	26TALE
NBlab08G01690	500	+	0.496342	TTTTGCCTTGT	6.78036e-05	NI-NG-NG-NS-HD-HD-NG-NG-NH-NG	26TALE
NBlab08G10470	563	+	0.496342	TTTTGCCTTGT	6.78036e-05	NI-NG-NG-NS-HD-HD-NG-NG-NH-NG	26TALE
NBlab09G15400	203	+	0.496342	TTTTGCCTTGT	6.78036e-05	NI-NG-NG-NS-HD-HD-NG-NG-NH-NG	26TALE
NBlab11G05600	544	+	0.496342	TTTTGCCTTGT	6.78036e-05	NI-NG-NG-NS-HD-HD-NG-NG-NH-NG	26TALE
NBlab11G09880	471	+	0.496342	TTTTGCCTTGT	6.78036e-05	NI-NG-NG-NS-HD-HD-NG-NG-NH-NG	26TALE
NBlab13G06240	47	+	0.496342	TTTTGCCTTGT	6.78036e-05	NI-NG-NG-NS-HD-HD-NG-NG-NH-NG	26TALE
NBlab13G12200	7	+	0.496342	TTTTGCCTTGT	6.78036e-05	NI-NG-NG-NS-HD-HD-NG-NG-NH-NG	26TALE
NBlab13G17350	432	+	0.496342	TTTTGCCTTGT	6.78036e-05	NI-NG-NG-NS-HD-HD-NG-NG-NH-NG	26TALE
NBlab13G27630	28	+	0.496342	TTTTGCCTTGT	6.78036e-05	NI-NG-NG-NS-HD-HD-NG-NG-NH-NG	26TALE
NBlab15G04160	84	+	0.496342	TTTTGCCTTGT	6.78036e-05	NI-NG-NG-NS-HD-HD-NG-NG-NH-NG	26TALE
NBlab15G10320	311	+	0.496342	TTTTGCCTTGT	6.78036e-05	NI-NG-NG-NS-HD-HD-NG-NG-NH-NG	26TALE
NBlab17G02650	407	+	0.496342	TTTTGCCTTGT	6.78036e-05	NI-NG-NG-NS-HD-HD-NG-NG-NH-NG	26TALE
NBlab17G12480	442	+	0.496342	TTTTGCCTTGT	6.78036e-05	NI-NG-NG-NS-HD-HD-NG-NG-NH-NG	26TALE
NBlab19G08230	258	+	0.496342	TTTTGCCTTGT	6.78036e-05	NI-NG-NG-NS-HD-HD-NG-NG-NH-NG	26TALE
NBlab01G32540	269	+	0.495975	CATTGCCTTTT	6.843e-05	NI-NG-NG-NS-HD-HD-NG-NG-NH-NG	26TALE
NBlab02G02480	517	+	0.495975	CATTGCCTTTT	6.843e-05	NI-NG-NG-NS-HD-HD-NG-NG-NH-NG	26TALE
NBlab03G03690	200	+	0.495975	CATTGCCTTTT	6.843e-05	NI-NG-NG-NS-HD-HD-NG-NG-NH-NG	26TALE
NBlab04G15410	550	+	0.495975	CATTGCCTTTT	6.843e-05	NI-NG-NG-NS-HD-HD-NG-NG-NH-NG	26TALE
NBlab04G21520	430	+	0.495975	CATTGCCTTTT	6.843e-05	NI-NG-NG-NS-HD-HD-NG-NG-NH-NG	26TALE
NBlab05G25530	158	+	0.495975	CATTGCCTTTT	6.843e-05	NI-NG-NG-NS-HD-HD-NG-NG-NH-NG	26TALE
NBlab07G03300	526	+	0.495975	CATTGCCTTTT	6.843e-05	NI-NG-NG-NS-HD-HD-NG-NG-NH-NG	26TALE
NBlab07G04860	368	+	0.495975	CATTGCCTTTT	6.843e-05	NI-NG-NG-NS-HD-HD-NG-NG-NH-NG	26TALE
NBlab08G13700	114	+	0.495975	CATTGCCTTTT	6.843e-05	NI-NG-NG-NS-HD-HD-NG-NG-NH-NG	26TALE
NBlab11G09050	166	+	0.495975	CATTGCCTTTT	6.843e-05	NI-NG-NG-NS-HD-HD-NG-NG-NH-NG	26TALE
NBlab12G05520	253	+	0.495975	CATTGCCTTTT	6.843e-05	NI-NG-NG-NS-HD-HD-NG-NG-NH-NG	26TALE
NBlab12G15420	559	+	0.495975	CATTGCCTTTT	6.843e-05	NI-NG-NG-NS-HD-HD-NG-NG-NH-NG	26TALE
NBlab12G19350	342	+	0.495975	CATTGCCTTTT	6.843e-05	NI-NG-NG-NS-HD-HD-NG-NG-NH-NG	26TALE
NBlab14G09350	571	+	0.495975	CATTGCCTTTT	6.843e-05	NI-NG-NG-NS-HD-HD-NG-NG-NH-NG	26TALE
NBlab14G15470	189	+	0.495975	CATTGCCTTTT	6.843e-05	NI-NG-NG-NS-HD-HD-NG-NG-NH-NG	26TALE
NBlab14G19440	215	+	0.495975	CATTGCCTTTT	6.843e-05	NI-NG-NG-NS-HD-HD-NG-NG-NH-NG	26TALE
NBlab14G22580	196	+	0.495975	CATTGCCTTTT	6.843e-05	NI-NG-NG-NS-HD-HD-NG-NG-NH-NG	26TALE
NBlab15G10950	528	+	0.495975	CATTGCCTTTT	6.843e-05	NI-NG-NG-NS-HD-HD-NG-NG-NH-NG	26TALE
NBlab15G12950	416	+	0.495975	CATTGCCTTTT	6.843e-05	NI-NG-NG-NS-HD-HD-NG-NG-NH-NG	26TALE
NBlab16G24730	407	+	0.495975	CATTGCCTTTT	6.843e-05	NI-NG-NG-NS-HD-HD-NG-NG-NH-NG	26TALE
NBlab19G28780	9	+	0.495975	CATTGCCTTTT	6.843e-05	NI-NG-NG-NS-HD-HD-NG-NG-NH-NG	26TALE
NBlab01G06390	89	-	0.495438	TATTACCATGT	6.93549e-05	NI-NG-NG-NS-HD-HD-NG-NG-NH-NG	26TALE
NBlab02G07650	473	-	0.495438	TATTACCATGT	6.93549e-05	NI-NG-NG-NS-HD-HD-NG-NG-NH-NG	26TALE
NBlab05G10990	272	-	0.495438	TATTACCATGT	6.93549e-05	NI-NG-NG-NS-HD-HD-NG-NG-NH-NG	26TALE
NBlab07G00460	202	-	0.495438	TATTACCATGT	6.93549e-05	NI-NG-NG-NS-HD-HD-NG-NG-NH-NG	26TALE
NBlab14G15650	575	-	0.495438	TATTACCATGT	6.93549e-05	NI-NG-NG-NS-HD-HD-NG-NG-NH-NG	26TALE
NBlab15G10840	506	-	0.495438	TATTACCATGT	6.93549e-05	NI-NG-NG-NS-HD-HD-NG-NG-NH-NG	26TALE
NBlab17G13030	19	-	0.495438	TATTACCATGT	6.93549e-05	NI-NG-NG-NS-HD-HD-NG-NG-NH-NG	26TALE
NBlab18G14650	149	-	0.495438	TATTACCATGT	6.93549e-05	NI-NG-NG-NS-HD-HD-NG-NG-NH-NG	26TALE
NBlab19G13100	428	-	0.495438	TATTACCATGT	6.93549e-05	NI-NG-NG-NS-HD-HD-NG-NG-NH-NG	26TALE
NBlab19G24680	488	-	0.495438	TATTACCATGT	6.93549e-05	NI-NG-NG-NS-HD-HD-NG-NG-NH-NG	26TALE
NBlab01G23880	358	+	0.495308	CATTGCCTTAT	6.95812e-05	NI-NG-NG-NS-HD-HD-NG-NG-NH-NG	26TALE
NBlab03G24330	460	+	0.495308	CATTGCCTTAT	6.95812e-05	NI-NG-NG-NS-HD-HD-NG-NG-NH-NG	26TALE
NBlab03G28980	58	+	0.495308	CATTGCCTTAT	6.95812e-05	NI-NG-NG-NS-HD-HD-NG-NG-NH-NG	26TALE
NBlab04G15510	200	+	0.495308	CATTGCCTTAT	6.95812e-05	NI-NG-NG-NS-HD-HD-NG-NG-NH-NG	26TALE
NBlab10G04000	566	+	0.495308	CATTGCCTTAT	6.95812e-05	NI-NG-NG-NS-HD-HD-NG-NG-NH-NG	26TALE
NBlab12G21900	92	+	0.495308	CATTGCCTTAT	6.95812e-05	NI-NG-NG-NS-HD-HD-NG-NG-NH-NG	26TALE
NBlab13G03790	249	+	0.495308	CATTGCCTTAT	6.95812e-05	NI-NG-NG-NS-HD-HD-NG-NG-NH-NG	26TALE
NBlab14G25150	274	+	0.495308	CATTGCCTTAT	6.95812e-05	NI-NG-NG-NS-HD-HD-NG-NG-NH-NG	26TALE
NBlab14G25290	251	+	0.495308	CATTGCCTTAT	6.95812e-05	NI-NG-NG-NS-HD-HD-NG-NG-NH-NG	26TALE
NBlab15G20560	3	+	0.495308	CATTGCCTTAT	6.95812e-05	NI-NG-NG-NS-HD-HD-NG-NG-NH-NG	26TALE
NBlab17G24410	61	+	0.495308	CATTGCCTTAT	6.95812e-05	NI-NG-NG-NS-HD-HD-NG-NG-NH-NG	26TALE
NBlab04G17910	29	-	0.495223	TATCGCCTTGT	6.97281e-05	NI-NG-NG-NS-HD-HD-NG-NG-NH-NG	26TALE
NBlab08G01490	493	-	0.495223	TATCGCCTTGT	6.97281e-05	NI-NG-NG-NS-HD-HD-NG-NG-NH-NG	26TALE
NBlab11G07090	573	-	0.495223	TATCGCCTTGT	6.97281e-05	NI-NG-NG-NS-HD-HD-NG-NG-NH-NG	26TALE
NBlab14G04790	199	-	0.495223	TATCGCCTTGT	6.97281e-05	NI-NG-NG-NS-HD-HD-NG-NG-NH-NG	26TALE
NBlab16G14140	193	-	0.495223	TATCGCCTTGT	6.97281e-05	NI-NG-NG-NS-HD-HD-NG-NG-NH-NG	26TALE
NBlab07G24780	555	-	0.494996	TCTTACCTTGT	7.01246e-05	NI-NG-NG-NS-HD-HD-NG-NG-NH-NG	26TALE
NBlab08G23250	303	-	0.494996	TCTTACCTTGT	7.01246e-05	NI-NG-NG-NS-HD-HD-NG-NG-NH-NG	26TALE
NBlab09G04430	543	-	0.494996	TCTTACCTTGT	7.01246e-05	NI-NG-NG-NS-HD-HD-NG-NG-NH-NG	26TALE
NBlab11G17880	338	-	0.494996	TCTTACCTTGT	7.01246e-05	NI-NG-NG-NS-HD-HD-NG-NG-NH-NG	26TALE
NBlab12G29010	562	-	0.494996	TCTTACCTTGT	7.01246e-05	NI-NG-NG-NS-HD-HD-NG-NG-NH-NG	26TALE
NBlab13G22280	114	-	0.494996	TCTTACCTTGT	7.01246e-05	NI-NG-NG-NS-HD-HD-NG-NG-NH-NG	26TALE
NBlab14G10900	433	-	0.494996	TCTTACCTTGT	7.01246e-05	NI-NG-NG-NS-HD-HD-NG-NG-NH-NG	26TALE
NBlab15G14180	512	-	0.494996	TCTTACCTTGT	7.01246e-05	NI-NG-NG-NS-HD-HD-NG-NG-NH-NG	26TALE
NBlab15G16280	304	-	0.494996	TCTTACCTTGT	7.01246e-05	NI-NG-NG-NS-HD-HD-NG-NG-NH-NG	26TALE
NBlab17G19950	301	-	0.494996	TCTTACCTTGT	7.01246e-05	NI-NG-NG-NS-HD-HD-NG-NG-NH-NG	26TALE
NBlab02G04330	390	-	0.494847	TACTGCCTTGT	7.03866e-05	NI-NG-NG-NS-HD-HD-NG-NG-NH-NG	26TALE
NBlab03G28060	209	-	0.494847	TACTGCCTTGT	7.03866e-05	NI-NG-NG-NS-HD-HD-NG-NG-NH-NG	26TALE
NBlab04G23830	13	-	0.494847	TACTGCCTTGT	7.03866e-05	NI-NG-NG-NS-HD-HD-NG-NG-NH-NG	26TALE
NBlab12G13380	80	-	0.494847	TACTGCCTTGT	7.03866e-05	NI-NG-NG-NS-HD-HD-NG-NG-NH-NG	26TALE
NBlab19G28720	527	-	0.494847	TACTGCCTTGT	7.03866e-05	NI-NG-NG-NS-HD-HD-NG-NG-NH-NG	26TALE
NBlab14G07580	448	-	0.493889	TATTACCTTGC	7.20908e-05	NI-NG-NG-NS-HD-HD-NG-NG-NH-NG	26TALE
NBlab14G25640	339	-	0.493889	TATTACCTTGC	7.20908e-05	NI-NG-NG-NS-HD-HD-NG-NG-NH-NG	26TALE
NBlab15G10780	549	-	0.493889	TATTACCTTGC	7.20908e-05	NI-NG-NG-NS-HD-HD-NG-NG-NH-NG	26TALE
NBlab17G12800	87	-	0.493889	TATTACCTTGC	7.20908e-05	NI-NG-NG-NS-HD-HD-NG-NG-NH-NG	26TALE
NBlab18G01620	297	-	0.493889	TATTACCTTGC	7.20908e-05	NI-NG-NG-NS-HD-HD-NG-NG-NH-NG	26TALE
NBlab18G15580	359	-	0.493889	TATTACCTTGC	7.20908e-05	NI-NG-NG-NS-HD-HD-NG-NG-NH-NG	26TALE
NBlab05G01740	359	-	0.493881	TATTGCCTTGA	7.21051e-05	NI-NG-NG-NS-HD-HD-NG-NG-NH-NG	26TALE
NBlab05G23190	505	-	0.493881	TATTGCCTTGA	7.21051e-05	NI-NG-NG-NS-HD-HD-NG-NG-NH-NG	26TALE
NBlab07G04190	7	-	0.493881	TATTGCCTTGA	7.21051e-05	NI-NG-NG-NS-HD-HD-NG-NG-NH-NG	26TALE
NBlab08G06720	43	-	0.493881	TATTGCCTTGA	7.21051e-05	NI-NG-NG-NS-HD-HD-NG-NG-NH-NG	26TALE
NBlab08G09980	406	-	0.493881	TATTGCCTTGA	7.21051e-05	NI-NG-NG-NS-HD-HD-NG-NG-NH-NG	26TALE
NBlab08G09990	450	-	0.493881	TATTGCCTTGA	7.21051e-05	NI-NG-NG-NS-HD-HD-NG-NG-NH-NG	26TALE
NBlab08G10000	339	-	0.493881	TATTGCCTTGA	7.21051e-05	NI-NG-NG-NS-HD-HD-NG-NG-NH-NG	26TALE
NBlab08G10010	400	-	0.493881	TATTGCCTTGA	7.21051e-05	NI-NG-NG-NS-HD-HD-NG-NG-NH-NG	26TALE
NBlab09G20800	92	-	0.493881	TATTGCCTTGA	7.21051e-05	NI-NG-NG-NS-HD-HD-NG-NG-NH-NG	26TALE
NBlab09G26780	93	-	0.493881	TATTGCCTTGA	7.21051e-05	NI-NG-NG-NS-HD-HD-NG-NG-NH-NG	26TALE
NBlab13G05180	150	-	0.493881	TATTGCCTTGA	7.21051e-05	NI-NG-NG-NS-HD-HD-NG-NG-NH-NG	26TALE
NBlab14G00820	496	-	0.493881	TATTGCCTTGA	7.21051e-05	NI-NG-NG-NS-HD-HD-NG-NG-NH-NG	26TALE
NBlab14G11080	168	-	0.493881	TATTGCCTTGA	7.21051e-05	NI-NG-NG-NS-HD-HD-NG-NG-NH-NG	26TALE
NBlab18G10490	44	-	0.493881	TATTGCCTTGA	7.21051e-05	NI-NG-NG-NS-HD-HD-NG-NG-NH-NG	26TALE
NBlab18G17790	575	-	0.493881	TATTGCCTTGA	7.21051e-05	NI-NG-NG-NS-HD-HD-NG-NG-NH-NG	26TALE
NBlab18G23740	376	-	0.493881	TATTGCCTTGA	7.21051e-05	NI-NG-NG-NS-HD-HD-NG-NG-NH-NG	26TALE
NBlab19G10470	272	-	0.493881	TATTGCCTTGA	7.21051e-05	NI-NG-NG-NS-HD-HD-NG-NG-NH-NG	26TALE
NBlab19G15560	525	-	0.493881	TATTGCCTTGA	7.21051e-05	NI-NG-NG-NS-HD-HD-NG-NG-NH-NG	26TALE
NBlab07G02720	341	+	0.49347	AATTGCCTTGT	7.2849e-05	NI-NG-NG-NS-HD-HD-NG-NG-NH-NG	26TALE
NBlab08G17820	224	+	0.49347	AATTGCCTTGT	7.2849e-05	NI-NG-NG-NS-HD-HD-NG-NG-NH-NG	26TALE
NBlab12G20330	325	+	0.49347	AATTGCCTTGT	7.2849e-05	NI-NG-NG-NS-HD-HD-NG-NG-NH-NG	26TALE
NBlab14G13950	555	+	0.49347	AATTGCCTTGT	7.2849e-05	NI-NG-NG-NS-HD-HD-NG-NG-NH-NG	26TALE
NBlab17G14080	90	+	0.49347	AATTGCCTTGT	7.2849e-05	NI-NG-NG-NS-HD-HD-NG-NG-NH-NG	26TALE
NBlab18G25130	123	+	0.49347	AATTGCCTTGT	7.2849e-05	NI-NG-NG-NS-HD-HD-NG-NG-NH-NG	26TALE
NBlab19G08970	460	+	0.49347	AATTGCCTTGT	7.2849e-05	NI-NG-NG-NS-HD-HD-NG-NG-NH-NG	26TALE
NBlab01G12140	24	+	0.493417	TGTTGCCTTGT	7.29447e-05	NI-NG-NG-NS-HD-HD-NG-NG-NH-NG	26TALE
NBlab03G06670	282	+	0.493417	TGTTGCCTTGT	7.29447e-05	NI-NG-NG-NS-HD-HD-NG-NG-NH-NG	26TALE
NBlab03G15300	128	+	0.493417	TGTTGCCTTGT	7.29447e-05	NI-NG-NG-NS-HD-HD-NG-NG-NH-NG	26TALE
NBlab03G26200	47	+	0.493417	TGTTGCCTTGT	7.29447e-05	NI-NG-NG-NS-HD-HD-NG-NG-NH-NG	26TALE
NBlab15G07710	270	+	0.493417	TGTTGCCTTGT	7.29447e-05	NI-NG-NG-NS-HD-HD-NG-NG-NH-NG	26TALE
NBlab01G15250	220	+	0.493327	CATTGCCTTCT	7.31085e-05	NI-NG-NG-NS-HD-HD-NG-NG-NH-NG	26TALE
NBlab06G07590	482	+	0.493327	CATTGCCTTCT	7.31085e-05	NI-NG-NG-NS-HD-HD-NG-NG-NH-NG	26TALE
NBlab12G05290	526	+	0.493327	CATTGCCTTCT	7.31085e-05	NI-NG-NG-NS-HD-HD-NG-NG-NH-NG	26TALE
NBlab12G06240	556	+	0.493327	CATTGCCTTCT	7.31085e-05	NI-NG-NG-NS-HD-HD-NG-NG-NH-NG	26TALE
NBlab12G07370	501	+	0.493327	CATTGCCTTCT	7.31085e-05	NI-NG-NG-NS-HD-HD-NG-NG-NH-NG	26TALE
NBlab13G06380	244	+	0.493327	CATTGCCTTCT	7.31085e-05	NI-NG-NG-NS-HD-HD-NG-NG-NH-NG	26TALE
NBlab14G03890	383	+	0.493327	CATTGCCTTCT	7.31085e-05	NI-NG-NG-NS-HD-HD-NG-NG-NH-NG	26TALE
NBlab15G00930	256	+	0.493327	CATTGCCTTCT	7.31085e-05	NI-NG-NG-NS-HD-HD-NG-NG-NH-NG	26TALE
NBlab18G09630	313	+	0.493327	CATTGCCTTCT	7.31085e-05	NI-NG-NG-NS-HD-HD-NG-NG-NH-NG	26TALE
NBlab18G21500	513	+	0.493327	CATTGCCTTCT	7.31085e-05	NI-NG-NG-NS-HD-HD-NG-NG-NH-NG	26TALE
NBlab19G11410	569	+	0.493327	CATTGCCTTCT	7.31085e-05	NI-NG-NG-NS-HD-HD-NG-NG-NH-NG	26TALE
NBlab03G27390	554	+	0.493075	TATTACCCTGT	7.35694e-05	NI-NG-NG-NS-HD-HD-NG-NG-NH-NG	26TALE
NBlab06G08000	533	+	0.493075	TATTACCCTGT	7.35694e-05	NI-NG-NG-NS-HD-HD-NG-NG-NH-NG	26TALE
NBlab10G05070	302	+	0.493075	TATTACCCTGT	7.35694e-05	NI-NG-NG-NS-HD-HD-NG-NG-NH-NG	26TALE
NBlab11G17100	503	+	0.493075	TATTACCCTGT	7.35694e-05	NI-NG-NG-NS-HD-HD-NG-NG-NH-NG	26TALE
NBlab11G17110	503	+	0.493075	TATTACCCTGT	7.35694e-05	NI-NG-NG-NS-HD-HD-NG-NG-NH-NG	26TALE
NBlab14G06880	48	+	0.493075	TATTACCCTGT	7.35694e-05	NI-NG-NG-NS-HD-HD-NG-NG-NH-NG	26TALE
NBlab01G19300	378	-	0.493051	TATTACCTCGT	7.36136e-05	NI-NG-NG-NS-HD-HD-NG-NG-NH-NG	26TALE
NBlab01G19310	263	-	0.493051	TATTACCTCGT	7.36136e-05	NI-NG-NG-NS-HD-HD-NG-NG-NH-NG	26TALE
NBlab04G08850	89	-	0.493051	TATTACCTCGT	7.36136e-05	NI-NG-NG-NS-HD-HD-NG-NG-NH-NG	26TALE
NBlab05G21740	542	-	0.493051	TATTACCTCGT	7.36136e-05	NI-NG-NG-NS-HD-HD-NG-NG-NH-NG	26TALE
NBlab14G20110	573	-	0.493051	TATTACCTCGT	7.36136e-05	NI-NG-NG-NS-HD-HD-NG-NG-NH-NG	26TALE
NBlab03G30170	324	-	0.493005	TATTGCCTAGT	7.36975e-05	NI-NG-NG-NS-HD-HD-NG-NG-NH-NG	26TALE
NBlab07G11570	72	-	0.493005	TATTGCCTAGT	7.36975e-05	NI-NG-NG-NS-HD-HD-NG-NG-NH-NG	26TALE
NBlab02G04900	582	+	0.492973	TATTCCCATGT	7.37565e-05	NI-NG-NG-NS-HD-HD-NG-NG-NH-NG	26TALE
NBlab08G01980	394	+	0.492973	TATTCCCATGT	7.37565e-05	NI-NG-NG-NS-HD-HD-NG-NG-NH-NG	26TALE
NBlab08G11430	546	+	0.492973	TATTCCCATGT	7.37565e-05	NI-NG-NG-NS-HD-HD-NG-NG-NH-NG	26TALE
NBlab10G10250	180	+	0.492973	TATTCCCATGT	7.37565e-05	NI-NG-NG-NS-HD-HD-NG-NG-NH-NG	26TALE
NBlab14G13040	465	+	0.492973	TATTCCCATGT	7.37565e-05	NI-NG-NG-NS-HD-HD-NG-NG-NH-NG	26TALE
NBlab14G26740	119	+	0.492973	TATTCCCATGT	7.37565e-05	NI-NG-NG-NS-HD-HD-NG-NG-NH-NG	26TALE
NBlab15G03590	483	+	0.492973	TATTCCCATGT	7.37565e-05	NI-NG-NG-NS-HD-HD-NG-NG-NH-NG	26TALE
NBlab15G21640	381	+	0.492973	TATTCCCATGT	7.37565e-05	NI-NG-NG-NS-HD-HD-NG-NG-NH-NG	26TALE
NBlab19G13290	152	+	0.492973	TATTCCCATGT	7.37565e-05	NI-NG-NG-NS-HD-HD-NG-NG-NH-NG	26TALE
NBlab19G25100	321	+	0.492973	TATTCCCATGT	7.37565e-05	NI-NG-NG-NS-HD-HD-NG-NG-NH-NG	26TALE
NBlab19G25110	261	+	0.492973	TATTCCCATGT	7.37565e-05	NI-NG-NG-NS-HD-HD-NG-NG-NH-NG	26TALE
NBlab04G26950	325	+	0.492569	TATTGCCTTGG	7.45027e-05	NI-NG-NG-NS-HD-HD-NG-NG-NH-NG	26TALE
NBlab10G18680	456	+	0.492569	TATTGCCTTGG	7.45027e-05	NI-NG-NG-NS-HD-HD-NG-NG-NH-NG	26TALE
NBlab10G20330	574	+	0.492569	TATTGCCTTGG	7.45027e-05	NI-NG-NG-NS-HD-HD-NG-NG-NH-NG	26TALE
NBlab11G17130	456	+	0.492569	TATTGCCTTGG	7.45027e-05	NI-NG-NG-NS-HD-HD-NG-NG-NH-NG	26TALE
NBlab13G01440	537	+	0.492569	TATTGCCTTGG	7.45027e-05	NI-NG-NG-NS-HD-HD-NG-NG-NH-NG	26TALE
NBlab15G05120	482	+	0.492569	TATTGCCTTGG	7.45027e-05	NI-NG-NG-NS-HD-HD-NG-NG-NH-NG	26TALE
NBlab04G14450	414	+	0.492532	TCTTCCCTTGT	7.45721e-05	NI-NG-NG-NS-HD-HD-NG-NG-NH-NG	26TALE
NBlab05G19770	86	+	0.492532	TCTTCCCTTGT	7.45721e-05	NI-NG-NG-NS-HD-HD-NG-NG-NH-NG	26TALE
NBlab06G10570	535	+	0.492532	TCTTCCCTTGT	7.45721e-05	NI-NG-NG-NS-HD-HD-NG-NG-NH-NG	26TALE
NBlab06G23170	225	+	0.492532	TCTTCCCTTGT	7.45721e-05	NI-NG-NG-NS-HD-HD-NG-NG-NH-NG	26TALE
NBlab06G28370	275	+	0.492532	TCTTCCCTTGT	7.45721e-05	NI-NG-NG-NS-HD-HD-NG-NG-NH-NG	26TALE
NBlab07G01880	181	+	0.492532	TCTTCCCTTGT	7.45721e-05	NI-NG-NG-NS-HD-HD-NG-NG-NH-NG	26TALE
NBlab07G01890	192	+	0.492532	TCTTCCCTTGT	7.45721e-05	NI-NG-NG-NS-HD-HD-NG-NG-NH-NG	26TALE
NBlab08G18950	531	+	0.492532	TCTTCCCTTGT	7.45721e-05	NI-NG-NG-NS-HD-HD-NG-NG-NH-NG	26TALE
NBlab09G15700	275	+	0.492532	TCTTCCCTTGT	7.45721e-05	NI-NG-NG-NS-HD-HD-NG-NG-NH-NG	26TALE
NBlab09G15800	225	+	0.492532	TCTTCCCTTGT	7.45721e-05	NI-NG-NG-NS-HD-HD-NG-NG-NH-NG	26TALE
NBlab11G14690	343	+	0.492532	TCTTCCCTTGT	7.45721e-05	NI-NG-NG-NS-HD-HD-NG-NG-NH-NG	26TALE
NBlab11G22330	289	+	0.492532	TCTTCCCTTGT	7.45721e-05	NI-NG-NG-NS-HD-HD-NG-NG-NH-NG	26TALE
NBlab12G28120	309	+	0.492532	TCTTCCCTTGT	7.45721e-05	NI-NG-NG-NS-HD-HD-NG-NG-NH-NG	26TALE
NBlab14G27470	442	+	0.492532	TCTTCCCTTGT	7.45721e-05	NI-NG-NG-NS-HD-HD-NG-NG-NH-NG	26TALE
NBlab16G19360	493	+	0.492532	TCTTCCCTTGT	7.45721e-05	NI-NG-NG-NS-HD-HD-NG-NG-NH-NG	26TALE
NBlab17G14700	399	+	0.492532	TCTTCCCTTGT	7.45721e-05	NI-NG-NG-NS-HD-HD-NG-NG-NH-NG	26TALE
NBlab01G28680	22	+	0.492177	TTTTACCTTGT	7.52326e-05	NI-NG-NG-NS-HD-HD-NG-NG-NH-NG	26TALE
NBlab03G03850	586	+	0.492177	TTTTACCTTGT	7.52326e-05	NI-NG-NG-NS-HD-HD-NG-NG-NH-NG	26TALE
NBlab03G14550	213	+	0.492177	TTTTACCTTGT	7.52326e-05	NI-NG-NG-NS-HD-HD-NG-NG-NH-NG	26TALE
NBlab03G23140	562	+	0.492177	TTTTACCTTGT	7.52326e-05	NI-NG-NG-NS-HD-HD-NG-NG-NH-NG	26TALE
NBlab03G27360	180	+	0.492177	TTTTACCTTGT	7.52326e-05	NI-NG-NG-NS-HD-HD-NG-NG-NH-NG	26TALE
NBlab04G18030	320	+	0.492177	TTTTACCTTGT	7.52326e-05	NI-NG-NG-NS-HD-HD-NG-NG-NH-NG	26TALE
NBlab05G03150	14	+	0.492177	TTTTACCTTGT	7.52326e-05	NI-NG-NG-NS-HD-HD-NG-NG-NH-NG	26TALE
NBlab05G06920	18	+	0.492177	TTTTACCTTGT	7.52326e-05	NI-NG-NG-NS-HD-HD-NG-NG-NH-NG	26TALE
NBlab05G20290	133	+	0.492177	TTTTACCTTGT	7.52326e-05	NI-NG-NG-NS-HD-HD-NG-NG-NH-NG	26TALE
NBlab06G20550	342	+	0.492177	TTTTACCTTGT	7.52326e-05	NI-NG-NG-NS-HD-HD-NG-NG-NH-NG	26TALE
NBlab07G07120	444	+	0.492177	TTTTACCTTGT	7.52326e-05	NI-NG-NG-NS-HD-HD-NG-NG-NH-NG	26TALE
NBlab07G12990	227	+	0.492177	TTTTACCTTGT	7.52326e-05	NI-NG-NG-NS-HD-HD-NG-NG-NH-NG	26TALE
NBlab09G22330	98	+	0.492177	TTTTACCTTGT	7.52326e-05	NI-NG-NG-NS-HD-HD-NG-NG-NH-NG	26TALE
NBlab09G26490	299	+	0.492177	TTTTACCTTGT	7.52326e-05	NI-NG-NG-NS-HD-HD-NG-NG-NH-NG	26TALE
NBlab11G07840	295	+	0.492177	TTTTACCTTGT	7.52326e-05	NI-NG-NG-NS-HD-HD-NG-NG-NH-NG	26TALE
NBlab11G07890	227	+	0.492177	TTTTACCTTGT	7.52326e-05	NI-NG-NG-NS-HD-HD-NG-NG-NH-NG	26TALE
NBlab11G13110	499	+	0.492177	TTTTACCTTGT	7.52326e-05	NI-NG-NG-NS-HD-HD-NG-NG-NH-NG	26TALE
NBlab12G21900	528	+	0.492177	TTTTACCTTGT	7.52326e-05	NI-NG-NG-NS-HD-HD-NG-NG-NH-NG	26TALE
NBlab12G27880	236	+	0.492177	TTTTACCTTGT	7.52326e-05	NI-NG-NG-NS-HD-HD-NG-NG-NH-NG	26TALE
NBlab13G15490	43	+	0.492177	TTTTACCTTGT	7.52326e-05	NI-NG-NG-NS-HD-HD-NG-NG-NH-NG	26TALE
NBlab14G01610	149	+	0.492177	TTTTACCTTGT	7.52326e-05	NI-NG-NG-NS-HD-HD-NG-NG-NH-NG	26TALE
NBlab15G17470	137	+	0.492177	TTTTACCTTGT	7.52326e-05	NI-NG-NG-NS-HD-HD-NG-NG-NH-NG	26TALE
NBlab15G17480	127	+	0.492177	TTTTACCTTGT	7.52326e-05	NI-NG-NG-NS-HD-HD-NG-NG-NH-NG	26TALE
NBlab15G17490	174	+	0.492177	TTTTACCTTGT	7.52326e-05	NI-NG-NG-NS-HD-HD-NG-NG-NH-NG	26TALE
NBlab15G17510	151	+	0.492177	TTTTACCTTGT	7.52326e-05	NI-NG-NG-NS-HD-HD-NG-NG-NH-NG	26TALE
NBlab15G17520	188	+	0.492177	TTTTACCTTGT	7.52326e-05	NI-NG-NG-NS-HD-HD-NG-NG-NH-NG	26TALE
NBlab15G18360	369	+	0.492177	TTTTACCTTGT	7.52326e-05	NI-NG-NG-NS-HD-HD-NG-NG-NH-NG	26TALE
NBlab17G13740	4	+	0.492177	TTTTACCTTGT	7.52326e-05	NI-NG-NG-NS-HD-HD-NG-NG-NH-NG	26TALE
NBlab18G04340	435	+	0.492177	TTTTACCTTGT	7.52326e-05	NI-NG-NG-NS-HD-HD-NG-NG-NH-NG	26TALE
NBlab19G05620	249	+	0.492177	TTTTACCTTGT	7.52326e-05	NI-NG-NG-NS-HD-HD-NG-NG-NH-NG	26TALE
NBlab01G09640	183	+	0.49181	CATTACCTTTT	7.59234e-05	NI-NG-NG-NS-HD-HD-NG-NG-NH-NG	26TALE
NBlab01G12460	223	+	0.49181	CATTACCTTTT	7.59234e-05	NI-NG-NG-NS-HD-HD-NG-NG-NH-NG	26TALE
NBlab01G14770	490	+	0.49181	CATTACCTTTT	7.59234e-05	NI-NG-NG-NS-HD-HD-NG-NG-NH-NG	26TALE
NBlab03G00470	484	+	0.49181	CATTACCTTTT	7.59234e-05	NI-NG-NG-NS-HD-HD-NG-NG-NH-NG	26TALE
NBlab03G28170	542	+	0.49181	CATTACCTTTT	7.59234e-05	NI-NG-NG-NS-HD-HD-NG-NG-NH-NG	26TALE
NBlab04G10850	65	+	0.49181	CATTACCTTTT	7.59234e-05	NI-NG-NG-NS-HD-HD-NG-NG-NH-NG	26TALE
NBlab04G17150	103	+	0.49181	CATTACCTTTT	7.59234e-05	NI-NG-NG-NS-HD-HD-NG-NG-NH-NG	26TALE
NBlab05G23920	30	+	0.49181	CATTACCTTTT	7.59234e-05	NI-NG-NG-NS-HD-HD-NG-NG-NH-NG	26TALE
NBlab06G18210	176	+	0.49181	CATTACCTTTT	7.59234e-05	NI-NG-NG-NS-HD-HD-NG-NG-NH-NG	26TALE
NBlab06G19060	128	+	0.49181	CATTACCTTTT	7.59234e-05	NI-NG-NG-NS-HD-HD-NG-NG-NH-NG	26TALE
NBlab07G18230	283	+	0.49181	CATTACCTTTT	7.59234e-05	NI-NG-NG-NS-HD-HD-NG-NG-NH-NG	26TALE
NBlab08G03720	463	+	0.49181	CATTACCTTTT	7.59234e-05	NI-NG-NG-NS-HD-HD-NG-NG-NH-NG	26TALE
NBlab08G05040	346	+	0.49181	CATTACCTTTT	7.59234e-05	NI-NG-NG-NS-HD-HD-NG-NG-NH-NG	26TALE
NBlab08G05490	20	+	0.49181	CATTACCTTTT	7.59234e-05	NI-NG-NG-NS-HD-HD-NG-NG-NH-NG	26TALE
NBlab08G12230	415	+	0.49181	CATTACCTTTT	7.59234e-05	NI-NG-NG-NS-HD-HD-NG-NG-NH-NG	26TALE
NBlab08G22240	358	+	0.49181	CATTACCTTTT	7.59234e-05	NI-NG-NG-NS-HD-HD-NG-NG-NH-NG	26TALE
NBlab09G17370	343	+	0.49181	CATTACCTTTT	7.59234e-05	NI-NG-NG-NS-HD-HD-NG-NG-NH-NG	26TALE
NBlab10G13800	137	+	0.49181	CATTACCTTTT	7.59234e-05	NI-NG-NG-NS-HD-HD-NG-NG-NH-NG	26TALE
NBlab10G15140	534	+	0.49181	CATTACCTTTT	7.59234e-05	NI-NG-NG-NS-HD-HD-NG-NG-NH-NG	26TALE
NBlab12G03300	232	+	0.49181	CATTACCTTTT	7.59234e-05	NI-NG-NG-NS-HD-HD-NG-NG-NH-NG	26TALE
NBlab13G08350	97	+	0.49181	CATTACCTTTT	7.59234e-05	NI-NG-NG-NS-HD-HD-NG-NG-NH-NG	26TALE
NBlab13G08510	265	+	0.49181	CATTACCTTTT	7.59234e-05	NI-NG-NG-NS-HD-HD-NG-NG-NH-NG	26TALE
NBlab14G03730	115	+	0.49181	CATTACCTTTT	7.59234e-05	NI-NG-NG-NS-HD-HD-NG-NG-NH-NG	26TALE
NBlab14G17710	449	+	0.49181	CATTACCTTTT	7.59234e-05	NI-NG-NG-NS-HD-HD-NG-NG-NH-NG	26TALE
NBlab14G20660	491	+	0.49181	CATTACCTTTT	7.59234e-05	NI-NG-NG-NS-HD-HD-NG-NG-NH-NG	26TALE
NBlab15G08240	257	+	0.49181	CATTACCTTTT	7.59234e-05	NI-NG-NG-NS-HD-HD-NG-NG-NH-NG	26TALE
NBlab15G21830	345	+	0.49181	CATTACCTTTT	7.59234e-05	NI-NG-NG-NS-HD-HD-NG-NG-NH-NG	26TALE
NBlab16G00140	336	+	0.49181	CATTACCTTTT	7.59234e-05	NI-NG-NG-NS-HD-HD-NG-NG-NH-NG	26TALE
NBlab16G00850	302	+	0.49181	CATTACCTTTT	7.59234e-05	NI-NG-NG-NS-HD-HD-NG-NG-NH-NG	26TALE
NBlab18G04430	46	+	0.49181	CATTACCTTTT	7.59234e-05	NI-NG-NG-NS-HD-HD-NG-NG-NH-NG	26TALE
NBlab19G07890	498	+	0.49181	CATTACCTTTT	7.59234e-05	NI-NG-NG-NS-HD-HD-NG-NG-NH-NG	26TALE
NBlab19G23550	412	+	0.49181	CATTACCTTTT	7.59234e-05	NI-NG-NG-NS-HD-HD-NG-NG-NH-NG	26TALE
NBlab09G02020	359	+	0.491573	TATTGCCTGGT	7.63731e-05	NI-NG-NG-NS-HD-HD-NG-NG-NH-NG	26TALE
NBlab12G09460	82	+	0.491573	TATTGCCTGGT	7.63731e-05	NI-NG-NG-NS-HD-HD-NG-NG-NH-NG	26TALE
NBlab01G18940	499	+	0.491424	TATTCCCTTGC	7.66554e-05	NI-NG-NG-NS-HD-HD-NG-NG-NH-NG	26TALE
NBlab05G18740	283	+	0.491424	TATTCCCTTGC	7.66554e-05	NI-NG-NG-NS-HD-HD-NG-NG-NH-NG	26TALE
NBlab09G08240	507	+	0.491424	TATTCCCTTGC	7.66554e-05	NI-NG-NG-NS-HD-HD-NG-NG-NH-NG	26TALE
NBlab12G13800	320	+	0.491424	TATTCCCTTGC	7.66554e-05	NI-NG-NG-NS-HD-HD-NG-NG-NH-NG	26TALE
NBlab12G16190	338	+	0.491424	TATTCCCTTGC	7.66554e-05	NI-NG-NG-NS-HD-HD-NG-NG-NH-NG	26TALE
NBlab14G02310	93	+	0.491424	TATTCCCTTGC	7.66554e-05	NI-NG-NG-NS-HD-HD-NG-NG-NH-NG	26TALE
NBlab14G15640	372	+	0.491424	TATTCCCTTGC	7.66554e-05	NI-NG-NG-NS-HD-HD-NG-NG-NH-NG	26TALE
NBlab17G12890	324	+	0.491424	TATTCCCTTGC	7.66554e-05	NI-NG-NG-NS-HD-HD-NG-NG-NH-NG	26TALE
NBlab17G13330	368	+	0.491424	TATTCCCTTGC	7.66554e-05	NI-NG-NG-NS-HD-HD-NG-NG-NH-NG	26TALE
NBlab01G14650	69	-	0.491156	TATTGCATTGT	7.71676e-05	NI-NG-NG-NS-HD-HD-NG-NG-NH-NG	26TALE
NBlab02G02870	400	-	0.491156	TATTGCATTGT	7.71676e-05	NI-NG-NG-NS-HD-HD-NG-NG-NH-NG	26TALE
NBlab03G02800	474	-	0.491156	TATTGCATTGT	7.71676e-05	NI-NG-NG-NS-HD-HD-NG-NG-NH-NG	26TALE
NBlab03G12240	548	-	0.491156	TATTGCATTGT	7.71676e-05	NI-NG-NG-NS-HD-HD-NG-NG-NH-NG	26TALE
NBlab04G23360	106	-	0.491156	TATTGCATTGT	7.71676e-05	NI-NG-NG-NS-HD-HD-NG-NG-NH-NG	26TALE
NBlab05G11630	188	-	0.491156	TATTGCATTGT	7.71676e-05	NI-NG-NG-NS-HD-HD-NG-NG-NH-NG	26TALE
NBlab06G02340	14	-	0.491156	TATTGCATTGT	7.71676e-05	NI-NG-NG-NS-HD-HD-NG-NG-NH-NG	26TALE
NBlab06G11070	96	-	0.491156	TATTGCATTGT	7.71676e-05	NI-NG-NG-NS-HD-HD-NG-NG-NH-NG	26TALE
NBlab06G15610	351	-	0.491156	TATTGCATTGT	7.71676e-05	NI-NG-NG-NS-HD-HD-NG-NG-NH-NG	26TALE
NBlab06G27010	341	-	0.491156	TATTGCATTGT	7.71676e-05	NI-NG-NG-NS-HD-HD-NG-NG-NH-NG	26TALE
NBlab08G00070	197	-	0.491156	TATTGCATTGT	7.71676e-05	NI-NG-NG-NS-HD-HD-NG-NG-NH-NG	26TALE
NBlab08G15890	271	-	0.491156	TATTGCATTGT	7.71676e-05	NI-NG-NG-NS-HD-HD-NG-NG-NH-NG	26TALE
NBlab11G11650	125	-	0.491156	TATTGCATTGT	7.71676e-05	NI-NG-NG-NS-HD-HD-NG-NG-NH-NG	26TALE
NBlab12G21230	212	-	0.491156	TATTGCATTGT	7.71676e-05	NI-NG-NG-NS-HD-HD-NG-NG-NH-NG	26TALE
NBlab13G01370	587	-	0.491156	TATTGCATTGT	7.71676e-05	NI-NG-NG-NS-HD-HD-NG-NG-NH-NG	26TALE
NBlab13G10340	90	-	0.491156	TATTGCATTGT	7.71676e-05	NI-NG-NG-NS-HD-HD-NG-NG-NH-NG	26TALE
NBlab13G17430	568	-	0.491156	TATTGCATTGT	7.71676e-05	NI-NG-NG-NS-HD-HD-NG-NG-NH-NG	26TALE
NBlab13G19660	382	-	0.491156	TATTGCATTGT	7.71676e-05	NI-NG-NG-NS-HD-HD-NG-NG-NH-NG	26TALE
NBlab14G27940	221	-	0.491156	TATTGCATTGT	7.71676e-05	NI-NG-NG-NS-HD-HD-NG-NG-NH-NG	26TALE
NBlab18G25960	256	-	0.491156	TATTGCATTGT	7.71676e-05	NI-NG-NG-NS-HD-HD-NG-NG-NH-NG	26TALE
NBlab01G09530	254	+	0.491143	CATTACCTTAT	7.71929e-05	NI-NG-NG-NS-HD-HD-NG-NG-NH-NG	26TALE
NBlab02G14390	30	+	0.491143	CATTACCTTAT	7.71929e-05	NI-NG-NG-NS-HD-HD-NG-NG-NH-NG	26TALE
NBlab03G02920	236	+	0.491143	CATTACCTTAT	7.71929e-05	NI-NG-NG-NS-HD-HD-NG-NG-NH-NG	26TALE
NBlab05G17860	109	+	0.491143	CATTACCTTAT	7.71929e-05	NI-NG-NG-NS-HD-HD-NG-NG-NH-NG	26TALE
NBlab11G00770	325	+	0.491143	CATTACCTTAT	7.71929e-05	NI-NG-NG-NS-HD-HD-NG-NG-NH-NG	26TALE
NBlab11G16850	26	+	0.491143	CATTACCTTAT	7.71929e-05	NI-NG-NG-NS-HD-HD-NG-NG-NH-NG	26TALE
NBlab12G04440	389	+	0.491143	CATTACCTTAT	7.71929e-05	NI-NG-NG-NS-HD-HD-NG-NG-NH-NG	26TALE
NBlab13G02610	464	+	0.491143	CATTACCTTAT	7.71929e-05	NI-NG-NG-NS-HD-HD-NG-NG-NH-NG	26TALE
NBlab13G09240	227	+	0.491143	CATTACCTTAT	7.71929e-05	NI-NG-NG-NS-HD-HD-NG-NG-NH-NG	26TALE
NBlab13G27940	36	+	0.491143	CATTACCTTAT	7.71929e-05	NI-NG-NG-NS-HD-HD-NG-NG-NH-NG	26TALE
NBlab14G23420	301	+	0.491143	CATTACCTTAT	7.71929e-05	NI-NG-NG-NS-HD-HD-NG-NG-NH-NG	26TALE
NBlab17G10210	346	+	0.491143	CATTACCTTAT	7.71929e-05	NI-NG-NG-NS-HD-HD-NG-NG-NH-NG	26TALE
NBlab17G10250	368	+	0.491143	CATTACCTTAT	7.71929e-05	NI-NG-NG-NS-HD-HD-NG-NG-NH-NG	26TALE
NBlab17G10260	368	+	0.491143	CATTACCTTAT	7.71929e-05	NI-NG-NG-NS-HD-HD-NG-NG-NH-NG	26TALE
NBlab17G23020	294	+	0.491143	CATTACCTTAT	7.71929e-05	NI-NG-NG-NS-HD-HD-NG-NG-NH-NG	26TALE
NBlab19G13350	496	+	0.491143	CATTACCTTAT	7.71929e-05	NI-NG-NG-NS-HD-HD-NG-NG-NH-NG	26TALE
NBlab06G06570	295	-	0.491059	TATCACCTTGT	7.73549e-05	NI-NG-NG-NS-HD-HD-NG-NG-NH-NG	26TALE
NBlab09G03240	363	-	0.491059	TATCACCTTGT	7.73549e-05	NI-NG-NG-NS-HD-HD-NG-NG-NH-NG	26TALE
NBlab10G18790	65	-	0.491059	TATCACCTTGT	7.73549e-05	NI-NG-NG-NS-HD-HD-NG-NG-NH-NG	26TALE
NBlab12G11460	332	-	0.491059	TATCACCTTGT	7.73549e-05	NI-NG-NG-NS-HD-HD-NG-NG-NH-NG	26TALE
NBlab04G21620	366	-	0.490923	TATAGCCTTGT	7.76157e-05	NI-NG-NG-NS-HD-HD-NG-NG-NH-NG	26TALE
NBlab08G20960	14	-	0.490923	TATAGCCTTGT	7.76157e-05	NI-NG-NG-NS-HD-HD-NG-NG-NH-NG	26TALE
NBlab09G00810	175	-	0.490923	TATAGCCTTGT	7.76157e-05	NI-NG-NG-NS-HD-HD-NG-NG-NH-NG	26TALE
NBlab09G06550	397	-	0.490923	TATAGCCTTGT	7.76157e-05	NI-NG-NG-NS-HD-HD-NG-NG-NH-NG	26TALE
NBlab12G00470	444	-	0.490923	TATAGCCTTGT	7.76157e-05	NI-NG-NG-NS-HD-HD-NG-NG-NH-NG	26TALE
NBlab12G05600	235	-	0.490923	TATAGCCTTGT	7.76157e-05	NI-NG-NG-NS-HD-HD-NG-NG-NH-NG	26TALE
NBlab12G30550	365	-	0.490923	TATAGCCTTGT	7.76157e-05	NI-NG-NG-NS-HD-HD-NG-NG-NH-NG	26TALE
NBlab14G07900	350	-	0.490923	TATAGCCTTGT	7.76157e-05	NI-NG-NG-NS-HD-HD-NG-NG-NH-NG	26TALE
NBlab14G12220	361	-	0.490923	TATAGCCTTGT	7.76157e-05	NI-NG-NG-NS-HD-HD-NG-NG-NH-NG	26TALE
NBlab15G02510	172	-	0.490923	TATAGCCTTGT	7.76157e-05	NI-NG-NG-NS-HD-HD-NG-NG-NH-NG	26TALE
NBlab16G14210	262	-	0.490923	TATAGCCTTGT	7.76157e-05	NI-NG-NG-NS-HD-HD-NG-NG-NH-NG	26TALE
NBlab02G18570	247	-	0.490683	TACTACCTTGT	7.8081e-05	NI-NG-NG-NS-HD-HD-NG-NG-NH-NG	26TALE
NBlab07G17190	355	-	0.490683	TACTACCTTGT	7.8081e-05	NI-NG-NG-NS-HD-HD-NG-NG-NH-NG	26TALE
NBlab12G26390	461	-	0.490683	TACTACCTTGT	7.8081e-05	NI-NG-NG-NS-HD-HD-NG-NG-NH-NG	26TALE
NBlab18G00240	167	-	0.490683	TACTACCTTGT	7.8081e-05	NI-NG-NG-NS-HD-HD-NG-NG-NH-NG	26TALE
NBlab19G02840	311	-	0.490683	TACTACCTTGT	7.8081e-05	NI-NG-NG-NS-HD-HD-NG-NG-NH-NG	26TALE
NBlab07G23530	404	+	0.490586	TATTCCCTCGT	7.82687e-05	NI-NG-NG-NS-HD-HD-NG-NG-NH-NG	26TALE
NBlab09G03760	388	+	0.490586	TATTCCCTCGT	7.82687e-05	NI-NG-NG-NS-HD-HD-NG-NG-NH-NG	26TALE
NBlab10G05040	502	+	0.490586	TATTCCCTCGT	7.82687e-05	NI-NG-NG-NS-HD-HD-NG-NG-NH-NG	26TALE
NBlab11G19440	340	+	0.490586	TATTCCCTCGT	7.82687e-05	NI-NG-NG-NS-HD-HD-NG-NG-NH-NG	26TALE
NBlab07G18900	586	-	0.49053	TAATGCCTTGT	7.83771e-05	NI-NG-NG-NS-HD-HD-NG-NG-NH-NG	26TALE
NBlab08G11290	102	-	0.49053	TAATGCCTTGT	7.83771e-05	NI-NG-NG-NS-HD-HD-NG-NG-NH-NG	26TALE
NBlab09G08520	220	-	0.49053	TAATGCCTTGT	7.83771e-05	NI-NG-NG-NS-HD-HD-NG-NG-NH-NG	26TALE
NBlab11G00970	577	-	0.49053	TAATGCCTTGT	7.83771e-05	NI-NG-NG-NS-HD-HD-NG-NG-NH-NG	26TALE
NBlab12G14690	224	-	0.49053	TAATGCCTTGT	7.83771e-05	NI-NG-NG-NS-HD-HD-NG-NG-NH-NG	26TALE
NBlab12G29560	160	-	0.49053	TAATGCCTTGT	7.83771e-05	NI-NG-NG-NS-HD-HD-NG-NG-NH-NG	26TALE
NBlab18G18900	260	-	0.49053	TAATGCCTTGT	7.83771e-05	NI-NG-NG-NS-HD-HD-NG-NG-NH-NG	26TALE
NBlab01G01100	375	-	0.490193	TATTTACTTGT	7.90365e-05	NI-NG-NG-NS-HD-HD-NG-NG-NH-NG	26TALE
NBlab01G08900	376	-	0.490193	TATTTACTTGT	7.90365e-05	NI-NG-NG-NS-HD-HD-NG-NG-NH-NG	26TALE
NBlab01G09550	354	-	0.490193	TATTTACTTGT	7.90365e-05	NI-NG-NG-NS-HD-HD-NG-NG-NH-NG	26TALE
NBlab02G18930	5	-	0.490193	TATTTACTTGT	7.90365e-05	NI-NG-NG-NS-HD-HD-NG-NG-NH-NG	26TALE
NBlab03G00490	31	-	0.490193	TATTTACTTGT	7.90365e-05	NI-NG-NG-NS-HD-HD-NG-NG-NH-NG	26TALE
NBlab03G19510	318	-	0.490193	TATTTACTTGT	7.90365e-05	NI-NG-NG-NS-HD-HD-NG-NG-NH-NG	26TALE
NBlab03G22950	55	-	0.490193	TATTTACTTGT	7.90365e-05	NI-NG-NG-NS-HD-HD-NG-NG-NH-NG	26TALE
NBlab05G01180	554	-	0.490193	TATTTACTTGT	7.90365e-05	NI-NG-NG-NS-HD-HD-NG-NG-NH-NG	26TALE
NBlab05G02590	261	-	0.490193	TATTTACTTGT	7.90365e-05	NI-NG-NG-NS-HD-HD-NG-NG-NH-NG	26TALE
NBlab05G03510	9	-	0.490193	TATTTACTTGT	7.90365e-05	NI-NG-NG-NS-HD-HD-NG-NG-NH-NG	26TALE
NBlab05G07790	378	-	0.490193	TATTTACTTGT	7.90365e-05	NI-NG-NG-NS-HD-HD-NG-NG-NH-NG	26TALE
NBlab05G25250	349	-	0.490193	TATTTACTTGT	7.90365e-05	NI-NG-NG-NS-HD-HD-NG-NG-NH-NG	26TALE
NBlab06G00560	244	-	0.490193	TATTTACTTGT	7.90365e-05	NI-NG-NG-NS-HD-HD-NG-NG-NH-NG	26TALE
NBlab06G04910	588	-	0.490193	TATTTACTTGT	7.90365e-05	NI-NG-NG-NS-HD-HD-NG-NG-NH-NG	26TALE
NBlab06G06560	210	-	0.490193	TATTTACTTGT	7.90365e-05	NI-NG-NG-NS-HD-HD-NG-NG-NH-NG	26TALE
NBlab06G13020	533	-	0.490193	TATTTACTTGT	7.90365e-05	NI-NG-NG-NS-HD-HD-NG-NG-NH-NG	26TALE
NBlab06G21150	249	-	0.490193	TATTTACTTGT	7.90365e-05	NI-NG-NG-NS-HD-HD-NG-NG-NH-NG	26TALE
NBlab06G27120	29	-	0.490193	TATTTACTTGT	7.90365e-05	NI-NG-NG-NS-HD-HD-NG-NG-NH-NG	26TALE
NBlab07G11470	351	-	0.490193	TATTTACTTGT	7.90365e-05	NI-NG-NG-NS-HD-HD-NG-NG-NH-NG	26TALE
NBlab07G15350	311	-	0.490193	TATTTACTTGT	7.90365e-05	NI-NG-NG-NS-HD-HD-NG-NG-NH-NG	26TALE
NBlab07G16380	163	-	0.490193	TATTTACTTGT	7.90365e-05	NI-NG-NG-NS-HD-HD-NG-NG-NH-NG	26TALE
NBlab08G02110	255	-	0.490193	TATTTACTTGT	7.90365e-05	NI-NG-NG-NS-HD-HD-NG-NG-NH-NG	26TALE
NBlab08G07580	102	-	0.490193	TATTTACTTGT	7.90365e-05	NI-NG-NG-NS-HD-HD-NG-NG-NH-NG	26TALE
NBlab08G18720	325	-	0.490193	TATTTACTTGT	7.90365e-05	NI-NG-NG-NS-HD-HD-NG-NG-NH-NG	26TALE
NBlab08G18730	286	-	0.490193	TATTTACTTGT	7.90365e-05	NI-NG-NG-NS-HD-HD-NG-NG-NH-NG	26TALE
NBlab09G00890	195	-	0.490193	TATTTACTTGT	7.90365e-05	NI-NG-NG-NS-HD-HD-NG-NG-NH-NG	26TALE
NBlab09G03790	509	-	0.490193	TATTTACTTGT	7.90365e-05	NI-NG-NG-NS-HD-HD-NG-NG-NH-NG	26TALE
NBlab09G04670	69	-	0.490193	TATTTACTTGT	7.90365e-05	NI-NG-NG-NS-HD-HD-NG-NG-NH-NG	26TALE
NBlab09G20500	9	-	0.490193	TATTTACTTGT	7.90365e-05	NI-NG-NG-NS-HD-HD-NG-NG-NH-NG	26TALE
NBlab11G22540	148	-	0.490193	TATTTACTTGT	7.90365e-05	NI-NG-NG-NS-HD-HD-NG-NG-NH-NG	26TALE
NBlab12G04160	284	-	0.490193	TATTTACTTGT	7.90365e-05	NI-NG-NG-NS-HD-HD-NG-NG-NH-NG	26TALE
NBlab12G11910	543	-	0.490193	TATTTACTTGT	7.90365e-05	NI-NG-NG-NS-HD-HD-NG-NG-NH-NG	26TALE
NBlab13G13600	401	-	0.490193	TATTTACTTGT	7.90365e-05	NI-NG-NG-NS-HD-HD-NG-NG-NH-NG	26TALE
NBlab13G16160	318	-	0.490193	TATTTACTTGT	7.90365e-05	NI-NG-NG-NS-HD-HD-NG-NG-NH-NG	26TALE
NBlab15G02910	39	-	0.490193	TATTTACTTGT	7.90365e-05	NI-NG-NG-NS-HD-HD-NG-NG-NH-NG	26TALE
NBlab15G15140	157	-	0.490193	TATTTACTTGT	7.90365e-05	NI-NG-NG-NS-HD-HD-NG-NG-NH-NG	26TALE
NBlab16G01380	128	-	0.490193	TATTTACTTGT	7.90365e-05	NI-NG-NG-NS-HD-HD-NG-NG-NH-NG	26TALE
NBlab16G05770	382	-	0.490193	TATTTACTTGT	7.90365e-05	NI-NG-NG-NS-HD-HD-NG-NG-NH-NG	26TALE
NBlab16G10770	440	-	0.490193	TATTTACTTGT	7.90365e-05	NI-NG-NG-NS-HD-HD-NG-NG-NH-NG	26TALE
NBlab16G19250	448	-	0.490193	TATTTACTTGT	7.90365e-05	NI-NG-NG-NS-HD-HD-NG-NG-NH-NG	26TALE
NBlab16G19650	57	-	0.490193	TATTTACTTGT	7.90365e-05	NI-NG-NG-NS-HD-HD-NG-NG-NH-NG	26TALE
NBlab17G07680	455	-	0.490193	TATTTACTTGT	7.90365e-05	NI-NG-NG-NS-HD-HD-NG-NG-NH-NG	26TALE
NBlab18G01710	329	-	0.490193	TATTTACTTGT	7.90365e-05	NI-NG-NG-NS-HD-HD-NG-NG-NH-NG	26TALE
NBlab18G09340	131	-	0.490193	TATTTACTTGT	7.90365e-05	NI-NG-NG-NS-HD-HD-NG-NG-NH-NG	26TALE
NBlab18G12570	15	-	0.490193	TATTTACTTGT	7.90365e-05	NI-NG-NG-NS-HD-HD-NG-NG-NH-NG	26TALE
NBlab18G14360	42	-	0.490193	TATTTACTTGT	7.90365e-05	NI-NG-NG-NS-HD-HD-NG-NG-NH-NG	26TALE
NBlab19G02720	91	-	0.490193	TATTTACTTGT	7.90365e-05	NI-NG-NG-NS-HD-HD-NG-NG-NH-NG	26TALE
NBlab19G10370	156	-	0.490193	TATTTACTTGT	7.90365e-05	NI-NG-NG-NS-HD-HD-NG-NG-NH-NG	26TALE
NBlab19G13000	413	-	0.490193	TATTTACTTGT	7.90365e-05	NI-NG-NG-NS-HD-HD-NG-NG-NH-NG	26TALE
NBlab01G04390	458	-	0.489717	TATTACCTTGA	7.99756e-05	NI-NG-NG-NS-HD-HD-NG-NG-NH-NG	26TALE
NBlab04G12880	169	-	0.489717	TATTACCTTGA	7.99756e-05	NI-NG-NG-NS-HD-HD-NG-NG-NH-NG	26TALE
NBlab09G05940	522	-	0.489717	TATTACCTTGA	7.99756e-05	NI-NG-NG-NS-HD-HD-NG-NG-NH-NG	26TALE
NBlab09G12390	309	-	0.489717	TATTACCTTGA	7.99756e-05	NI-NG-NG-NS-HD-HD-NG-NG-NH-NG	26TALE
NBlab09G14240	244	-	0.489717	TATTACCTTGA	7.99756e-05	NI-NG-NG-NS-HD-HD-NG-NG-NH-NG	26TALE
NBlab10G14440	533	-	0.489717	TATTACCTTGA	7.99756e-05	NI-NG-NG-NS-HD-HD-NG-NG-NH-NG	26TALE
NBlab10G19150	139	-	0.489717	TATTACCTTGA	7.99756e-05	NI-NG-NG-NS-HD-HD-NG-NG-NH-NG	26TALE
NBlab11G06890	544	-	0.489717	TATTACCTTGA	7.99756e-05	NI-NG-NG-NS-HD-HD-NG-NG-NH-NG	26TALE
NBlab11G14680	75	-	0.489717	TATTACCTTGA	7.99756e-05	NI-NG-NG-NS-HD-HD-NG-NG-NH-NG	26TALE
NBlab16G14260	368	-	0.489717	TATTACCTTGA	7.99756e-05	NI-NG-NG-NS-HD-HD-NG-NG-NH-NG	26TALE
NBlab16G18190	294	-	0.489717	TATTACCTTGA	7.99756e-05	NI-NG-NG-NS-HD-HD-NG-NG-NH-NG	26TALE
NBlab16G23170	267	-	0.489717	TATTACCTTGA	7.99756e-05	NI-NG-NG-NS-HD-HD-NG-NG-NH-NG	26TALE
NBlab17G00540	230	-	0.489717	TATTACCTTGA	7.99756e-05	NI-NG-NG-NS-HD-HD-NG-NG-NH-NG	26TALE
NBlab18G02480	544	-	0.489717	TATTACCTTGA	7.99756e-05	NI-NG-NG-NS-HD-HD-NG-NG-NH-NG	26TALE
NBlab19G04790	253	-	0.489717	TATTACCTTGA	7.99756e-05	NI-NG-NG-NS-HD-HD-NG-NG-NH-NG	26TALE
NBlab19G22260	4	-	0.489717	TATTACCTTGA	7.99756e-05	NI-NG-NG-NS-HD-HD-NG-NG-NH-NG	26TALE
NBlab01G04140	321	+	0.489305	AATTACCTTGT	8.07957e-05	NI-NG-NG-NS-HD-HD-NG-NG-NH-NG	26TALE
NBlab01G13400	189	+	0.489305	AATTACCTTGT	8.07957e-05	NI-NG-NG-NS-HD-HD-NG-NG-NH-NG	26TALE
NBlab01G15750	258	+	0.489305	AATTACCTTGT	8.07957e-05	NI-NG-NG-NS-HD-HD-NG-NG-NH-NG	26TALE
NBlab01G27850	14	+	0.489305	AATTACCTTGT	8.07957e-05	NI-NG-NG-NS-HD-HD-NG-NG-NH-NG	26TALE
NBlab03G14560	151	+	0.489305	AATTACCTTGT	8.07957e-05	NI-NG-NG-NS-HD-HD-NG-NG-NH-NG	26TALE
NBlab05G01880	314	+	0.489305	AATTACCTTGT	8.07957e-05	NI-NG-NG-NS-HD-HD-NG-NG-NH-NG	26TALE
NBlab06G14830	374	+	0.489305	AATTACCTTGT	8.07957e-05	NI-NG-NG-NS-HD-HD-NG-NG-NH-NG	26TALE
NBlab12G03110	52	+	0.489305	AATTACCTTGT	8.07957e-05	NI-NG-NG-NS-HD-HD-NG-NG-NH-NG	26TALE
NBlab15G02540	419	+	0.489305	AATTACCTTGT	8.07957e-05	NI-NG-NG-NS-HD-HD-NG-NG-NH-NG	26TALE
NBlab16G06080	64	+	0.489305	AATTACCTTGT	8.07957e-05	NI-NG-NG-NS-HD-HD-NG-NG-NH-NG	26TALE
NBlab17G03710	36	+	0.489305	AATTACCTTGT	8.07957e-05	NI-NG-NG-NS-HD-HD-NG-NG-NH-NG	26TALE
NBlab17G12610	68	+	0.489305	AATTACCTTGT	8.07957e-05	NI-NG-NG-NS-HD-HD-NG-NG-NH-NG	26TALE
NBlab18G11110	58	+	0.489305	AATTACCTTGT	8.07957e-05	NI-NG-NG-NS-HD-HD-NG-NG-NH-NG	26TALE
NBlab18G11640	3	+	0.489305	AATTACCTTGT	8.07957e-05	NI-NG-NG-NS-HD-HD-NG-NG-NH-NG	26TALE
NBlab18G13800	49	+	0.489305	AATTACCTTGT	8.07957e-05	NI-NG-NG-NS-HD-HD-NG-NG-NH-NG	26TALE
NBlab01G23460	529	+	0.489253	TGTTACCTTGT	8.09013e-05	NI-NG-NG-NS-HD-HD-NG-NG-NH-NG	26TALE
NBlab01G31500	96	+	0.489253	TGTTACCTTGT	8.09013e-05	NI-NG-NG-NS-HD-HD-NG-NG-NH-NG	26TALE
NBlab01G33900	27	+	0.489253	TGTTACCTTGT	8.09013e-05	NI-NG-NG-NS-HD-HD-NG-NG-NH-NG	26TALE
NBlab04G15600	494	+	0.489253	TGTTACCTTGT	8.09013e-05	NI-NG-NG-NS-HD-HD-NG-NG-NH-NG	26TALE
NBlab12G10440	276	+	0.489253	TGTTACCTTGT	8.09013e-05	NI-NG-NG-NS-HD-HD-NG-NG-NH-NG	26TALE
NBlab14G02460	416	+	0.489253	TGTTACCTTGT	8.09013e-05	NI-NG-NG-NS-HD-HD-NG-NG-NH-NG	26TALE
NBlab01G11660	340	+	0.489205	TATGGCCTTGT	8.09971e-05	NI-NG-NG-NS-HD-HD-NG-NG-NH-NG	26TALE
NBlab02G07420	63	+	0.489205	TATGGCCTTGT	8.09971e-05	NI-NG-NG-NS-HD-HD-NG-NG-NH-NG	26TALE
NBlab03G08560	449	+	0.489205	TATGGCCTTGT	8.09971e-05	NI-NG-NG-NS-HD-HD-NG-NG-NH-NG	26TALE
NBlab04G10390	339	+	0.489205	TATGGCCTTGT	8.09971e-05	NI-NG-NG-NS-HD-HD-NG-NG-NH-NG	26TALE
NBlab09G22440	521	+	0.489205	TATGGCCTTGT	8.09971e-05	NI-NG-NG-NS-HD-HD-NG-NG-NH-NG	26TALE
NBlab18G17410	562	+	0.489205	TATGGCCTTGT	8.09971e-05	NI-NG-NG-NS-HD-HD-NG-NG-NH-NG	26TALE
NBlab19G18180	97	+	0.489205	TATGGCCTTGT	8.09971e-05	NI-NG-NG-NS-HD-HD-NG-NG-NH-NG	26TALE
NBlab01G13180	386	+	0.489163	CATTACCTTCT	8.10818e-05	NI-NG-NG-NS-HD-HD-NG-NG-NH-NG	26TALE
NBlab03G03490	372	+	0.489163	CATTACCTTCT	8.10818e-05	NI-NG-NG-NS-HD-HD-NG-NG-NH-NG	26TALE
NBlab03G09160	226	+	0.489163	CATTACCTTCT	8.10818e-05	NI-NG-NG-NS-HD-HD-NG-NG-NH-NG	26TALE
NBlab04G02990	287	+	0.489163	CATTACCTTCT	8.10818e-05	NI-NG-NG-NS-HD-HD-NG-NG-NH-NG	26TALE
NBlab08G17410	125	+	0.489163	CATTACCTTCT	8.10818e-05	NI-NG-NG-NS-HD-HD-NG-NG-NH-NG	26TALE
NBlab10G08400	544	+	0.489163	CATTACCTTCT	8.10818e-05	NI-NG-NG-NS-HD-HD-NG-NG-NH-NG	26TALE
NBlab14G05590	170	+	0.489163	CATTACCTTCT	8.10818e-05	NI-NG-NG-NS-HD-HD-NG-NG-NH-NG	26TALE
NBlab14G22720	506	+	0.489163	CATTACCTTCT	8.10818e-05	NI-NG-NG-NS-HD-HD-NG-NG-NH-NG	26TALE
NBlab16G00110	317	+	0.489163	CATTACCTTCT	8.10818e-05	NI-NG-NG-NS-HD-HD-NG-NG-NH-NG	26TALE
NBlab17G01230	60	+	0.489163	CATTACCTTCT	8.10818e-05	NI-NG-NG-NS-HD-HD-NG-NG-NH-NG	26TALE
NBlab19G08950	409	+	0.489163	CATTACCTTCT	8.10818e-05	NI-NG-NG-NS-HD-HD-NG-NG-NH-NG	26TALE
NBlab07G09010	385	-	0.488841	TATTACCTAGT	8.1731e-05	NI-NG-NG-NS-HD-HD-NG-NG-NH-NG	26TALE
NBlab09G05030	480	-	0.488841	TATTACCTAGT	8.1731e-05	NI-NG-NG-NS-HD-HD-NG-NG-NH-NG	26TALE
NBlab13G08360	166	-	0.488841	TATTACCTAGT	8.1731e-05	NI-NG-NG-NS-HD-HD-NG-NG-NH-NG	26TALE
NBlab15G08140	220	-	0.488841	TATTACCTAGT	8.1731e-05	NI-NG-NG-NS-HD-HD-NG-NG-NH-NG	26TALE
NBlab16G22380	269	-	0.488841	TATTACCTAGT	8.1731e-05	NI-NG-NG-NS-HD-HD-NG-NG-NH-NG	26TALE
NBlab16G22820	2	-	0.488841	TATTACCTAGT	8.1731e-05	NI-NG-NG-NS-HD-HD-NG-NG-NH-NG	26TALE
NBlab03G09490	173	+	0.488758	TAGTGCCTTGT	8.18991e-05	NI-NG-NG-NS-HD-HD-NG-NG-NH-NG	26TALE
NBlab03G28960	72	+	0.488758	TAGTGCCTTGT	8.18991e-05	NI-NG-NG-NS-HD-HD-NG-NG-NH-NG	26TALE
NBlab05G15320	549	+	0.488758	TAGTGCCTTGT	8.18991e-05	NI-NG-NG-NS-HD-HD-NG-NG-NH-NG	26TALE
NBlab06G16070	511	+	0.488758	TAGTGCCTTGT	8.18991e-05	NI-NG-NG-NS-HD-HD-NG-NG-NH-NG	26TALE
NBlab07G03570	246	+	0.488758	TAGTGCCTTGT	8.18991e-05	NI-NG-NG-NS-HD-HD-NG-NG-NH-NG	26TALE
NBlab12G23900	377	+	0.488758	TAGTGCCTTGT	8.18991e-05	NI-NG-NG-NS-HD-HD-NG-NG-NH-NG	26TALE
NBlab16G14010	503	+	0.488758	TAGTGCCTTGT	8.18991e-05	NI-NG-NG-NS-HD-HD-NG-NG-NH-NG	26TALE
NBlab19G02350	532	+	0.488758	TAGTGCCTTGT	8.18991e-05	NI-NG-NG-NS-HD-HD-NG-NG-NH-NG	26TALE
NBlab01G23160	508	+	0.488758	TATTGCTTTGT	8.18998e-05	NI-NG-NG-NS-HD-HD-NG-NG-NH-NG	26TALE
NBlab03G16750	421	+	0.488758	TATTGCTTTGT	8.18998e-05	NI-NG-NG-NS-HD-HD-NG-NG-NH-NG	26TALE
NBlab04G09530	312	+	0.488758	TATTGCTTTGT	8.18998e-05	NI-NG-NG-NS-HD-HD-NG-NG-NH-NG	26TALE
NBlab04G16700	429	+	0.488758	TATTGCTTTGT	8.18998e-05	NI-NG-NG-NS-HD-HD-NG-NG-NH-NG	26TALE
NBlab04G26060	46	+	0.488758	TATTGCTTTGT	8.18998e-05	NI-NG-NG-NS-HD-HD-NG-NG-NH-NG	26TALE
NBlab07G00480	482	+	0.488758	TATTGCTTTGT	8.18998e-05	NI-NG-NG-NS-HD-HD-NG-NG-NH-NG	26TALE
NBlab07G11020	384	+	0.488758	TATTGCTTTGT	8.18998e-05	NI-NG-NG-NS-HD-HD-NG-NG-NH-NG	26TALE
NBlab09G04920	124	+	0.488758	TATTGCTTTGT	8.18998e-05	NI-NG-NG-NS-HD-HD-NG-NG-NH-NG	26TALE
NBlab09G14820	287	+	0.488758	TATTGCTTTGT	8.18998e-05	NI-NG-NG-NS-HD-HD-NG-NG-NH-NG	26TALE
NBlab11G01460	98	+	0.488758	TATTGCTTTGT	8.18998e-05	NI-NG-NG-NS-HD-HD-NG-NG-NH-NG	26TALE
NBlab11G08630	61	+	0.488758	TATTGCTTTGT	8.18998e-05	NI-NG-NG-NS-HD-HD-NG-NG-NH-NG	26TALE
NBlab13G17490	458	+	0.488758	TATTGCTTTGT	8.18998e-05	NI-NG-NG-NS-HD-HD-NG-NG-NH-NG	26TALE
NBlab14G18500	452	+	0.488758	TATTGCTTTGT	8.18998e-05	NI-NG-NG-NS-HD-HD-NG-NG-NH-NG	26TALE
NBlab15G16480	120	+	0.488758	TATTGCTTTGT	8.18998e-05	NI-NG-NG-NS-HD-HD-NG-NG-NH-NG	26TALE
NBlab16G22160	568	+	0.488758	TATTGCTTTGT	8.18998e-05	NI-NG-NG-NS-HD-HD-NG-NG-NH-NG	26TALE
NBlab18G05470	179	+	0.488758	TATTGCTTTGT	8.18998e-05	NI-NG-NG-NS-HD-HD-NG-NG-NH-NG	26TALE
NBlab18G24540	169	+	0.488758	TATTGCTTTGT	8.18998e-05	NI-NG-NG-NS-HD-HD-NG-NG-NH-NG	26TALE
NBlab19G02410	215	+	0.488758	TATTGCTTTGT	8.18998e-05	NI-NG-NG-NS-HD-HD-NG-NG-NH-NG	26TALE
NBlab19G26590	380	+	0.488758	TATTGCTTTGT	8.18998e-05	NI-NG-NG-NS-HD-HD-NG-NG-NH-NG	26TALE
NBlab03G16390	186	+	0.488594	TATCCCCTTGT	8.2232e-05	NI-NG-NG-NS-HD-HD-NG-NG-NH-NG	26TALE
NBlab06G02320	412	+	0.488594	TATCCCCTTGT	8.2232e-05	NI-NG-NG-NS-HD-HD-NG-NG-NH-NG	26TALE
NBlab09G15350	465	+	0.488594	TATCCCCTTGT	8.2232e-05	NI-NG-NG-NS-HD-HD-NG-NG-NH-NG	26TALE
[truncated: 40,996 more rows]
