# Supplementary material for: Designer TALEs enable discovery of cell death-inducer genes
Source: Plant Physiol. 2024 May 9;195(4):2985–96. doi: 10.1093/plphys/kiae230 (PMC11288752; doi:10.1093/plphys/kiae230)
Supplement: kiae230_Supplementary_Data [file kiae230_supplementary_data.zip › st2.xlsx]

## Sheet: 26+50+55
Supplementary Table S2 dTal-activated genes for dTal26,dTal50 and dTal55 according to the following criteria: Log2FoldChange > 1, adjusted p-value < 0.05 for expression, p-value < 10-5 for PrediTALE prediction
ID	Position-dTal26	log2FC-dTal26	log2FC-dTal50	log2FC-dTal55	Annotation
NBlab01G05120	515/154	2.1	1.6	1.4	Probable glycosyltransferase
NBlab01G15490	584/144	3.9	3.8	4.5	Nicotinamidase 2
NBlab01G27490	406/309	2	1.7	1.4	Methylcrotonoyl-CoA carboxylase beta chain-2C mitochondrial
NBlab01G30660	358	3.7	2.2	1.6	Heat stress transcription factor B-2b
NBlab02G02960	412/460	2.7	4.1	3.7	Telomere repeat-binding factor 1
NBlab02G06690	156/186	8.2	6.7	7.4	proline-rich extensin-like protein EPR1
NBlab02G09020	556	3.3	2.3	2.2	Probable 6-phosphogluconolactonase 2
NBlab02G11610	562	1.7	1.7	2	Auxin-responsive protein SAUR72
NBlab02G15500	340/417	1.7	1.8	2.4	Blue copper protein
NBlab04G23260	377	4	2.3	2	Heat stress transcription factor B-2b
NBlab05G12350	273/172	3	2.4	1.6	Protein SAR DEFICIENT 1
NBlab05G17390	18/532	1.8	2.6	3	Lysine histidine transporter 1
NBlab06G16870	417	3	1.1	2.3	Dol-P-Man:Man(7)GlcNAc(2)-PP-Dol alpha-1-2C6-mannosyltransferase
NBlab07G09180	335	7.9	5.8	4.6	Bifunctional monodehydroascorbate reductase and carbonic anhydrase nectarin-3
NBlab08G14710	33/224	2.2	1.4	2.1	Probable low-specificity L-threonine aldolase 1
NBlab09G13680	356	1.4	2.3	3.5	25.3 kDa vesicle transport protein
NBlab10G18530	508/320	1.2	2	2	Chitin elicitor receptor kinase 1
NBlab12G00340	66/277/74	2.2	1.2	1.4	CBL-interacting serine/threonine-protein kinase
NBlab12G02620	369	3.4	3.1	3.7	Membrane protein of ER body-like protein
NBlab12G02770	296	7.2	6.4	8	membrane protein of ER body-like protein
NBlab12G17920	86	1.1	1	1.5	Ammonium transporter 1 member 1
NBlab12G30400	95	1.1	1	1.1	Mitogen-activated protein kinase kinase 2
NBlab12G30920	324	1.8	1.3	2.6	Protein IQ-DOMAIN 14
NBlab13G02450	544	1.5	2	1.1	G-type lectin S-receptor-like serine
NBlab14G20480	582	2.7	1.1	1.5	Aspartyl protease family protein 2
NBlab15G03850	114	4.7	3.5	2.6	lisH domain-containing protein C1711.05-like isoform X2
NBlab15G13080	327	2.8	2.2	2.2	Protein FATTY ACID EXPORT 2C chloroplastic
NBlab16G23540	75/47/83/328	3.3	2.3	2.8	CBL-interacting serine/threonine-protein kinase 1
NBlab17G15610	482	2.9	2.5	1.8	Aspartyl protease family protein 2;probable aquaporin NIP5-1 isoform X1
NBlab17G19940	87/61	1.6	3	2.5	Glutaredoxin-C9
NBlab18G23780	495	5.2	2.1	4.2	Serine/threonine-protein kinase PCRK1
NBlab19G05200	482	2	1.6	2.5	G-type lectin S-receptor-like serine/threonine-protein kinase SD1-13
Position: Position of predicted effector-binding-site in promoter (600nt upstream and 200nt downstream of transcriptional start site:TSS). TSS is in position 200.
Cell-death-inducer genes are shown in bold

## Sheet: 26+50+(55)
Supplemental Table S2 dTal-activated genes for dTal26 and dTal50 (yellow) and dTal55 (orange) according to the following criteria: Log2FoldChange > 1, adjusted p-value < 0.05 for expression, p-value < 10-5 (yellow) or p-value < 10-4 (orange) for PrediTALE prediction
ID	Position-dTal26	log2FC-dTal26	log2FC-dTal50	log2FC-dTal55	Annotation
NBlab01G27450	136	1.1	2.8		PI-PLC X domain-containing protein
NBlab05G01730	289	2	3.4		1-phosphatidylinositol-3-phosphate 5-kinase FAB1B
NBlab09G08620	358/165/272	1.2	3.4		TVP38/TMEM64 family membrane protein slr0305
NBlab10G10750	304	1.1	2.3		O-fucosyltransferase 7
NBlab12G30560	360	2.4	1.5		Cytokinin dehydrogenase 3
NBlab15G13810	329	4.1	10.1		cilia- and flagella-associated protein 45-like;calpastatin-like
NBlab17G20480	220	1.2	3.2		zinc finger BED domain-containing protein RICESLEEPER 2-like
NBlab19G01260	368	2	3.5		Cyclin-dependent protein kinase inhibitor SMR6
NBlab04G00250	235	3.2	2.5		Transmembrane 9 superfamily member 11
NBlab09G02020	450	1.8	3.5		Probable hydroxyacylglutathione hydrolase 2C chloroplastic
NBlab10G09730	406	10	9.5	7.7	Sugar carrier protein C
NBlab12G21680	378	3.3	3.6	1.1	Protein trichome birefringence-like 25
NBlab09G00680	563	3.1	5.3	3.7	RING-H2 finger protein ATL60
NBlab09G02020	359/536	1.8	3.5	2.5	Probable hydroxyacylglutathione hydrolase 2C chloroplastic
NBlab11G19440	340	5.9	3.3	4.8	Gibberellin 2-beta-dioxygenase 2
NBlab04G00250	447/204	3.2	2.5	0.7	Transmembrane 9 superfamily member 11
NBlab07G14160	185	1.7	1.1	1.4	Outer envelope protein 61
NBlab02G01090	339	1.3	1.7	1.6	Cytochrome c
NBlab10G09690	375	7.5	8.8	5.7	Sugar carrier protein C
NBlab01G31640	199/256	1.4	1	1.6	Alcohol dehydrogenase-like 4;Alcohol dehydrogenase-like 3
Position: Position of predicted effector-binding-site in promoter (600nt upstream and 200nt downstream of transcriptional start site:TSS). TSS is in position 200.
Cell-death-inducer genes are shown in bold

## Sheet: 26+(50)+55
Supplemental Table S2 dTal-activated genes for dTal26 and dTal55 (yellow) and dTal50 (orange) according to the following criteria: Log2FoldChange > 1, adjusted p-value < 0.05 for expression, p-value < 10-5 (yellow) or p-value < 10-4 (orange) for PrediTALE prediction
ID	Position-dTal26	log2FC-dTal26	log2FC-dTal50	log2FC-dTal55	Annotation
NBlab01G06130	483/550	1.6		2.1	Probable ADP/ATP carrier protein
NBlab01G07500	301	1.3		1.1	Putative clathrin assembly protein
NBlab01G26430	74	1.5		2	Probable zinc metallopeptidase EGY3-2C chloroplastic
NBlab04G00720	462	6.2		6.9	Receptor like protein
NBlab04G00730	462	6.2		6.9	Receptor like protein
NBlab04G14460	362	2.4		1.4	Probable prefoldin subunit 3
NBlab08G18220	456/435	1.3		1.9	squamosa promoter-binding-like protein 2
NBlab11G13020	312	1.8		1.6	30S ribosomal protein S31-2C mitochondrial
NBlab12G05290	526/160/255	3.1		1.2	Pentatricopeptide repeat-containing protein
NBlab12G16650	511	1.9		1.2	Alpha/beta hydrolase domain-containing protein 17C
NBlab12G21120	415/255/13	1.5		1.9	ATPase ARSA2
NBlab13G20220	239	1.7		2.6	Patatin-like protein 2
NBlab14G18930	298	2		3.8	Fatty acid hydroperoxide lyase-2C chloroplastic
NBlab16G05480	547	2		1.4	Transcription factor bHLH62
NBlab18G05420	311	7.5		3.4	Patatin-like protein 1
NBlab18G17590	294/447/74	2.6		4.1	DNA repair protein UVH3
NBlab01G02050	524	5.4		4	Serine/threonine-protein kinase Nek6
NBlab09G27210	284	4.1		3.8	Trimethyltridecatetraene synthase
NBlab07G19110	397	2.6		1.8	Acyl-coenzyme A thioesterase 13
NBlab11G07350	485	5.7		3.4	Serine/threonine-protein kinase Nek6
NBlab13G08740	366	1.8		3.3	Inactive protein RESTRICTED TEV MOVEMENT 2
NBlab16G22790	362	2.1		2.4	Clathrin interactor EPSIN 2
NBlab18G14180	411	1.2		3.6	Dihydroceramide fatty acyl 2-hydroxylase FAH1
NBlab19G05200	482/293	2		2.5	G-type lectin S-receptor-like serine/threonine-protein kinase SD1-13
NBlab04G15600	494	2.4	2.8	4.3	Nucleoside diphosphate kinase 1
NBlab11G17220	149	1.5	0.8	2.1	Transcriptional activator TAF-1
NBlab03G01080	474	4.3	3.5	4.4	Serine carboxypeptidase 24
NBlab18G17970	325	3.3	2.6	4.8	E3 ubiquitin-protein ligase MPSR1
NBlab01G08560	447	2.8	1.6	3	Protein SUPPRESSOR OF K(+) TRANSPORT GROWTH DEFECT 1
NBlab09G05380	369/275	4.8	1.4	2.8	Adenylyl-sulfate kinase 3
NBlab07G19110	437	2.6	0.9	1.8	Acyl-coenzyme A thioesterase 13
NBlab03G20900	288/80/376	1.6	1	1.2	Probable GTP diphosphokinase RSH2-2C chloroplastic
NBlab02G08390	126	4.8	0.8	1.5	probable transcriptional regulator SLK2 isoform X1
NBlab08G20910	301	3.2	0.7	1.7	NAC domain-containing protein 2
NBlab01G23510	92	4.9	2.9	2.7	Putative zinc finger protein CONSTANS-LIKE 11
NBlab02G10620	388/235	2.8	2.9	3.1	Protein VAC14 homolog
NBlab08G09300	561	4.5	2.9	2.8	Polyamine oxidase 1
NBlab18G20690	424/125	1.9	1.3	1.4	FACT complex subunit SPT16-like isoform X1;FACT complex subunit SPT16-like
NBlab15G19640	531/484	2.2	1.3	1.2	Protein TSS
NBlab01G31390	547	2.1	4.2	2.9	Cyclase-like protein 2
NBlab01G02260	365/527	1.3	1.2	1.5	Probable glucuronoxylan glucuronosyltransferase F8H
Position: Position of predicted effector-binding-site in promoter (600nt upstream and 200nt downstream of transcriptional start site:TSS). TSS is in position 200.
Cell-death-inducer genes are shown in bold
